# Supplementary material for: Efficient and versatile multiplex prime editing in hexaploid wheat
Source: Genome Biol. 2023 Jun 29;24:156. doi: 10.1186/s13059-023-02990-1 (PMC10308706; doi:10.1186/s13059-023-02990-1)
Supplement: Supplementary file 2 — Additional file 2: Table S1. pegRNA target sites, RT templates and PBS sequences. Table S2. Summary of genotypes of individual plants induced by CMPE-ePPEplus in wheat plants in T0 generation. Table S3. Summary of mutations in each targeted gene induced by CMPE-ePPEplus in wheat plants in T0 generation. Table S4. Summary of simultaneous editing of multiple genes induced by CMPE-ePPEplus in wheat plants in T0 generation. Table S5. Analysis of potential off-target effects in regenerated wheat plants. Table S6. Segregation and transegene-free analysis of six T0 lines drived from CMPE-ePPEplus [63]. Table S7. PCR primers used in this study. [file 13059_2023_2990_MOESM2_ESM.xlsx]

## Sheet: Table S1
Table S1. pegRNA target sites, RT templates and PBS sequences.
pegRNA	Target sequence	Sequence for RT template and PBS	Desired edit
TaACC-T1	CCTCAGACTTCAAAGAAAACAGG	AGCCAGTATGGACCCTGTTTTCTTTGAAGTC	+7-9 ATT to GTC
TaACC-T2	TTCATCCTTGCTAACTGGAGAGG	AGAAGCCTCTGCAGTTAGCAAG	+1 G to C
TaALS-T1	CCAGTCATCACCAACCACCTCTT	ACGCGCTCGCCAATCATCACCAACC	+3 C to A
TaALS-T2-pegA	TCTGGGAATGGTGGTGCAATGGG	AACCTATCCTCCATTTGCACCACCA	+3-4 TG to AT
TaALS-T2-pegBD	TCTGGGAATGGTGGTGCAGTGGG	AACCTATCCTCCATCTGCACCACCA	+3-4 TG to AT
TaBCH2	CCCCGCGACGGGCCCTTCGAGCT	GTCGCACCACCCGCGACGGGCC	+4-8 GGGGA deletion
TaDIR	GAGAAGCAGCGGCAGCGGCCAGG	GCTTCCTCCTGACCGCTGCCG	+2 C to T
TaDME	GAGGAAAAAGCACAGGCCAAAGG	GGTTTCAGGACATTTGGCCTGTGCT	+5 G to T
TaGASR7	CCGGGCACCTACGGCAACAAGGG	GGGGCAGGCGCGCTTGTTGCCGTAGG	+5 G to C
TaGW2	CCTCTAGAAATGCCCCATCCTGG	AAAATCCACCACGATGGGGCATTT	+3 C to G
TaLCYe	CGTAACAAGCCGATAATGATTGG	TATGCTCGGCAATCATTATCGGCTT	+5 G deletion
TaLOX2	GTGCCGCGCGACGAGCTCTTCGG	ACTGCTTGAGGTTGCCGAAGAGCTCGTCG	+8 C to A
TaPDS	GCTTACGTTGAAGCTCAAGATGG	GTTAAGCCATCATTGAGCTTCAAC	+2 T insertion
TaRht1	CGTCGTGGTCGACACGCAGGAGG	AATCCCGGCCGCCTGCGTGTCGA	+4 A to C
TaSBEIIa	GGCCTCTCCAGGGAAGGTCCTGG	AGGCACCAGCACCTTCCCTG	+2 C to G
TaSINA	CCGGCGCCGGGGCAGGGGATGTT	ACCGGCGCGCCGCCGGGGCA	+1-3 CGC deletion
TaVRN3	AGAGTACGAGCACGAAGCGGTGG	ATGGGGATCAACTCACCGCTTCGTGCTC	+6-9 AGTT insertion
TaWTK3	GAGTTATTGATCGGGAAGAAAGG	TCATCAAACCACTTCCCGATCA	+2-7 AAAGGA deletion
Note: The PAM in each target sequences are shown in bold. The PBS sequences are underlined and the RT templates are shown in red.

## Sheet: Table S2
Table S2. Summary of genotypes of individual plants induced by CMPE-ePPEplus in wheat plants in T0 generation.
Plant ID	No. of simultaneous editing of genes	Edited gene	Genotype
			A subgenome	B subgenome	D subgenome	Genotype
T0-1	3	TaALS-T2	AA	Bb	Dd*	AABbDd*
		TaDME	Aa	Bb	dd	AaBbdd
		TaGASR7	Aa	bb	dd	Aabbdd
T0-2	1	TaGASR7	Aa*	BB	DD	Aa*BBDD
T0-3	2	TaGW2	Aa	BB	DD	AaBBDD
		TaGASR7	Aa	Bb*	DD	AaBb*DD
T0-4	4	TaALS-T2	AA	Bb	Dd*	AABbDd*
		TaACC-T2	AA	Bb	Dd	AABbDd
		TaDME	Aa	BB	DD	AaBBDD
		TaGASR7	aa	bb	dd	aabbdd
T0-5	1	TaGASR7	Aa*	Bb*	dd	Aa*Bb*dd
T0-6	4	TaALS-T2	Aa	Bb	Dd*	AaBbDd*
		TaACC-T2	AA	Bb	dd	AABbdd
		TaDME	Aa	Bb	dd	AaBbdd
		TaGASR7	Aa	bb	Dd	AabbDd
T0-7	3	TaALS-T2	AA	bb	DD	AAbbDD
		TaACC-T2	AA	BB	Dd	AABBDd
		TaGASR7	Aa	Bb	Dd	AaBbDd
T0-8	4	TaACC-T2	Aa	Bb	DD	AaBbDD
		TaSBEIIa	AA	Bb	DD	AABbDD
		TaGW2	Aa	BB	DD	AaBBDD
		TaGASR7	Aa*	bb	Dd*	Aa*bbDd*
T0-9	4	TaALS-T2	Aa	bb	Dd	AabbDd
		TaSBEIIa	Aa	BB	DD	AaBBDD
		TaDME	AA	Bb	DD	AABbDD
		TaGASR7	aa	bb	dd	aabbdd
T0-10	1	TaGASR7	Aa*	Bb*	DD	Aa*Bb*DD
T0-11	8	TaWTK3	-	-	Dd	Dd
		TaALS-T2	Aa	Bb*	Dd	AaBb*Dd
		TaACC-T2	Aa	Bb	Dd	AaBbDd
		TaSBEIIa	Aa*	Bb*	Dd*	Aa*Bb*Dd*
		TaLOX2	Aa*	-	Dd*	Aa*Dd*
		TaDME	Aa	Bb	Dd	AaBbDd
		TaGW2	Aa*	Bb*	Dd*	Aa*Bb*Dd*
		TaGASR7	Aa	Bb	Dd*	AaBbDd*
T0-12	1	TaGASR7	Aa*	Bb*	DD	Aa*Bb*DD
T0-13	8	TaWTK3	-	-	Dd*	Dd*
		TaALS-T2	AA	BB	Dd*	AABBDd*
		TaACC-T2	Aa	Bb	Dd	AaBbDd
		TaSBEIIa	AA	Bb	Dd*	AABbDd*
		TaLOX2	Aa*	-	DD	Aa*DD
		TaDME	AA	Bb*	DD	AABb*DD
		TaGW2	Aa	BB	DD	AaBBDD
		TaGASR7	Aa*	bb	Dd*	Aa*bbDd*
T0-14	0	-	-	-	-	WT
T0-15	8	TaWTK3	-	-	Dd	Dd
		TaALS-T2	Aa*	Bb*	Dd	Aa*Bb*Dd
		TaACC-T2	Aa	Bb	Dd	AaBbDd
		TaSBEIIa	Aa*	Bb*	Dd*	Aa*Bb*Dd*
		TaLOX2	Aa*	-	Dd*	Aa*Dd*
		TaDME	Aa*	Bb*	Dd*	Aa*Bb*Dd*
		TaGW2	Aa*	Bb*	Dd*	Aa*Bb*Dd*
		TaGASR7	Aa	Bb	Dd	AaBbDd
T0-16	3	TaALS-T2	AA	Bb*	DD	AABb*DD
		TaACC-T2	AA	BB	Dd	AABBDd
		TaGASR7	Aa*	Bb	dd	Aa*Bbdd
T0-17	0	-	-	-	-	WT
T0-18	2	TaACC-T2	Aa*	BB	Dd*	Aa*BBDd*
		TaGASR7	AA	Bb*	DD	AABb*DD
T0-19	4	TaACC-T2	Aa	Bb	DD	AaBbDD
		TaLOX2	Aa*	-	DD	Aa*DD
		TaDME	Aa	Bb	DD	AaBbDD
		TaGASR7	Aa	BB	Dd*	AaBBDd*
T0-20	5	TaALS-T2	AA	Bb*	dd	AABb*dd
		TaACC-T2	Aa	BB	Dd	AaBBDd
		TaDME	AA	BB	Dd	AABBDd
		TaGW2	Aa	BB	DD	AaBBDD
		TaGASR7	Aa*	bb	dd	Aa*bbdd
T0-21	8	TaWTK3	-	-	Dd	Dd
		TaALS-T2	AA	Bb*	Dd*	AABb*Dd*
		TaACC-T2	Aa	Bb	Dd	AaBbDd
		TaSBEIIa	Aa*	Bb*	Dd*	Aa*Bb*Dd*
		TaLOX2	Aa*	-	DD	Aa*DD
		TaDME	Aa*	BB	Dd*	Aa*BBDd*
		TaGW2	Aa*	Bb*	Dd*	Aa*Bb*Dd*
		TaGASR7	Aa*	Bb*	DD	Aa*Bb*DD
T0-22	2	TaDME	Aa	bb	Dd	AabbDd
		TaGASR7	aa	Bb	Dd*	aaBbDd*
T0-23	7	TaWTK3	-	-	Dd*	Dd*
		TaALS-T2	Aa*	Bb*	Dd*	Aa*Bb*Dd*
		TaACC-T2	Aa*	Bb*	Dd*	Aa*Bb*Dd*
		TaLOX2	Aa*	-	Dd*	Aa*Dd*
		TaDME	Aa*	Bb*	Dd*	Aa*Bb*Dd*
		TaGW2	Aa*	BB	DD	Aa*BBDD
		TaGASR7	Aa*	Bb	Dd*	Aa*BbDd*
T0-24	8	TaWTK3	-	-	Dd	Dd
		TaALS-T2	AA	Bb*	Dd	AABb*Dd
		TaACC-T2	Aa	Bb	Dd	AaBbDd
		TaSBEIIa	Aa*	Bb*	Dd*	Aa*Bb*Dd*
		TaLOX2	Aa*	-	Dd*	Aa*Dd*
		TaDME	Aa*	Bb*	Dd*	Aa*Bb*Dd*
		TaGW2	Aa*	BB	DD	Aa*BBDD
		TaGASR7	Aa*	Bb	Dd*	Aa*BbDd*
T0-25	2	TaALS-T2	AA	BB	Dd*	AABBDd*
		TaGASR7	Aa	Bb	dd	AaBbdd
T0-26	3	TaALS-T2	AA	BB	Dd*	AABBDd*
		TaSBEIIa	AA	BB	Dd	AABBDd
		TaGASR7	AA	BB	dd	AABBdd
T0-27	5	TaALS-T2	Aa	Bb	DD	AaBbDD
		TaACC-T2	Aa	Bb	Dd	AaBbDd
		TaSBEIIa	AA	BB	Dd	AABBDd
		TaDME	Aa	Bb	Dd	AaBbDd
		TaGASR7	aa	Bb	Dd*	aaBbDd*
T0-28	1	TaGASR7	Aa	Bb	Dd	AaBbDd
T0-29	5	TaALS-T2	AA	Bb	dd	AABbdd
		TaACC-T2	Aa	BB	DD	AaBBDD
		TaLOX2	Aa*	-	DD	Aa*DD
		TaGW2	AA	Bb	Dd	AABbDd
		TaGASR7	AA	BB	dd	AABBdd
T0-30	1	TaLOX2	Aa*	-	DD	Aa*DD
T0-31	5	TaWTK3	-	-	Dd*	Dd*
		TaALS-T2	AA	BB	Dd*	AABBDd*
		TaACC-T2	Aa*	Bb*	Dd*	Aa*Bb*Dd*
		TaLOX2	Aa*	-	DD	Aa*DD
		TaGW2	Aa*	BB	DD	Aa*BBDD
T0-32	1	TaGASR7	Aa	BB	DD	AaBBDD
T0-33	1	TaGASR7	Aa*	Bb*	DD	Aa*Bb*DD
T0-34	3	TaALS-T2	AA	BB	Dd*	AABBDd*
		TaACC-T2	AA	Bb*	DD	AABb*DD
		TaSBEIIa	AA	BB	Dd*	AABBDd*
T0-35	2	TaSBEIIa	AA	Bb*	DD	AABb*DD
		TaDME	Aa*	Bb*	Dd*	Aa*Bb*Dd*
T0-36	3	TaALS-T2	AA	Bb*	Dd*	AABb*Dd*
		TaDME	Aa*	Bb*	Dd*	Aa*Bb*Dd*
		TaGASR7	Aa*	Bb*	DD	Aa*Bb*DD
T0-37	0	-	-	-	-	WT
T0-38	3	TaACC-T2	Aa*	Bb*	Dd*	Aa*Bb*Dd*
		TaGW2	Aa*	BB	DD	Aa*BBDD
		TaGASR7	AA	BB	Dd*	AABBDd*
T0-39	1	TaGASR7	Aa*	Bb*	DD	Aa*Bb*DD
T0-40	2	TaALS-T2	AA	Bb*	Dd	AABb*Dd
		TaGASR7	Aa	Bb	Dd*	AaBbDd*
T0-41	4	TaWTK3	-	-	Dd*	Dd*
		TaALS-T2	AA	BB	Dd*	AABBDd*
		TaACC-T2	Aa	Bb	Dd	AaBbDd
		TaGASR7	Aa	bb	Dd*	AabbDd*
T0-42	1	TaGASR7	Aa*	BB	DD	Aa*BBDD
T0-43	4	TaALS-T2	Aa	Bb	DD	AaBbDD
		TaACC-T2	AA	Bb	Dd	AABbDd
		TaLOX2	Aa	-	Dd*	AaDd*
		TaGASR7	Aa*	Bb	Dd*	Aa*BbDd*
T0-44	3	TaALS-T2	AA	BB	Dd*	AABBDd*
		TaSBEIIa	AA	Bb	DD	AABbDD
		TaGASR7	Aa	Bb*	dd	AaBb*dd
T0-45	6	TaWTK3	-	-	Dd*	Dd*
		TaACC-T2	Aa*	Bb*	Dd*	Aa*Bb*Dd*
		TaSBEIIa	AA	BB	Dd*	AABBDd*
		TaLOX2	AA	-	Dd*	AADd*
		TaGW2	Aa*	BB	DD	Aa*BBDD
		TaGASR7	Aa*	Bb*	Dd*	Aa*Bb*Dd*
T0-46	4	TaALS-T2	Aa	Bb	Dd	AaBbDd
		TaACC-T2	Aa	Bb	Dd*	AaBbDd*
		TaDME	AA	BB	Dd	AABBDd
		TaGASR7	aa	Bb	Dd	aaBbDd
T0-47	8	TaWTK3	-	-	Dd*	Dd*
		TaALS-T2	Aa	Bb*	Dd*	AaBb*Dd*
		TaACC-T2	Aa*	Bb	Dd*	Aa*BbDd*
		TaSBEIIa	Aa*	Bb*	Dd*	Aa*Bb*Dd*
		TaLOX2	Aa*	-	Dd*	Aa*Dd*
		TaDME	Aa*	Bb*	Dd*	Aa*Bb*Dd*
		TaGW2	Aa*	BB	Dd	Aa*BBDd
		TaGASR7	Aa	bb	Dd*	AabbDd*
T0-48	3	TaACC-T2	Aa*	BB	DD	Aa*BBDD
		TaGW2	Aa*	BB	DD	Aa*BBDD
		TaGASR7	Aa	Bb*	Dd	AaBb*Dd
T0-49	3	TaSBEIIa	Aa*	Bb*	Dd*	Aa*Bb*Dd*
		TaDME	Aa*	Bb*	Dd*	Aa*Bb*Dd*
		TaGASR7	Aa*	Bb	Dd*	Aa*BbDd*
T0-50	3	TaDME	AA	Bb*	DD	AABb*DD
		TaGW2	AA	Bb*	DD	AABb*DD
		TaGASR7	Aa*	BB	DD	Aa*BBDD
T0-51	4	TaLOX2	Aa*	-	DD	Aa*DD
		TaDME	Aa*	BB	Dd*	Aa*BBDd*
		TaGW2	Aa*	BB	DD	Aa*BBDD
		TaGASR7	Aa	Bb	Dd	AaBbDd
Note: “-” indicates not available. “*” indicates that the genotype is chimeric. Underline indicates that the genotype contains undesired byproducts. WT, wild type.

## Sheet: Table S3
Table S3. Summary of mutations in each targeted gene induced by CMPE-ePPEplus in wheat plants in T0 generation .
Targeted gene	Targeted chromosome	Desired edits	No. of regenerated plants detected	No. of mutant plants	Mutant plant ID and genotype	Frequencies of mutant plants (%)
TaWTK3	Chr1D	+2-7 AAAGGA deletion	51	10	T0-11: Dd; T0-13: Dd*; T0-15: Dd; T0-21: Dd;	19.6
					T0-23: Dd*; T0-24: Dd; T0-31: Dd*; T0-41: Dd*;
					T0-45: Dd*; T0-47: Dd*
TaALS-T2	Chr6A Chr6B Chr6D	+3-4 TG to AT	51	26	T0-1: AABbDd*; T0-4: AABbDd*; T0-6: AaBbDd*;	51
					T0-7: AAbbDD; T0-9: AabbDd; T0-11: AaBb*Dd;
					T0-13: AABBDd*; T0-15: Aa*Bb*Dd; T0-16: AABb*DD; T0-20:AABb*dd;
					T0-21: AABb*Dd*; T0-23: Aa*Bb*Dd*;
					T0-24: AABb*Dd; T0-25: AABBDd*; T0-26: AABBDd*;
					T0-27: AaBbDD; T0-29: AABbdd; T0-31: AABBDd*;
					T0-34: AABBDd*; T0-36: AABb*Dd*; T0-40: AABb*Dd;
					T0-41: AABBDd*; T0-43: AaBbDD; T0-44: AABBDd*;
					T0-46: AaBbDd; T0-47: AaBb*Dd*
TaACC-T2	Chr2A Chr2B Chr2D	+1 C to G	51	25	T0-4: AABbDd; T0-6: AABbdd; T0-7: AABBDd;	49
					T0-8: AaBbDD; T0-11: AaBbDd; T0-13: AaBbDd*;
					T0-15: AaBbDd; T0-16: AABBDd; T0-18: Aa*BBDd*;
					T0-19: AaBbDD; T0-20: AaBBDd; T0-21: AaBbDd;
					T0-23: Aa*Bb*Dd*; T0-24: AaBbDd; T0-27: AaBbDd;
					T0-29: AaBBDD; T0-31: Aa*Bb*Dd*; T0-34: AABb*DD;
					T0-38: Aa*Bb*Dd*; T0-41: AaBbDd; T0-43: AABbDd;
					T0-45: Aa*Bb*Dd*; T0-46: AaBbDd*; T0-47: Aa*BbDd*;
					T0-48: Aa*BBDD
TaSBEIIa	Chr2A Chr2B Chr2D	+2 C to G	51	15	T0-8: AABbDD; T0-9: AaBBDD; T0-11: Aa*Bb*Dd*;	29.4
					T0-13: AABbDd*; T0-15: Aa*Bb*Dd*; T0-21: Aa*Bb*Dd*;
					T0-24: Aa*Bb*Dd*; T0-26: AABBDd; T0-27: AABBDd;
					T0-34: AABBDd*; T0-35: AABb*DD; T0-44: AABbDD;
					T0-45: AABBDd*; T0-47: Aa*Bb*Dd*; T0-49: Aa*Bb*Dd*
TaLOX2	Chr5A Chr5D	+8 C to A	51	14	T0-11: Aa*Dd*; T0-13: Aa*DD; T0-15: Aa*Dd*;	27.5
					T0-19: Aa*DD; T0-21: Aa*DD; T0-23: Aa*Dd*;
					T0-24: Aa* Dd*; T0-29: Aa*DD; T0-30: Aa*DD;
					T0-31: Aa*DD; T0-43: AaDd*; T0-45: AADd*;
					T0-47: Aa*Dd*; T0-51: Aa*DD
TaDME	Chr5A Chr5B Chr5D	+5 G to T	51	21	T0-1: AaBbdd; T0-4: AaBBDD; T0-6: AaBbdd;	41.2
					T0-9: AABbDD; T0-11: AaBbDd; T0-13: AABb*DD;
					T0-15: Aa*Bb*Dd*; T0-19: AaBbDD; T0-20: AABBDd;
					T0-21: Aa*BBDd*; T0-22: AabbDd; T0-23: Aa*Bb*Dd*;
					T0-24: Aa*Bb*Dd*; T0-27: AaBbDd; T0-35: Aa*Bb*Dd*;
					T0-36: Aa*Bb*Dd*; T0-46: AABBDd; T0-47: Aa*Bb*Dd*;
					T0-49: Aa*Bb*Dd*; T0-50: AABb*DD; T0-51: Aa*BBDd*
TaGW2	Chr6A Chr6B Chr6D	+3 C to G	51	17	T0-3: AaBBDD; T0-8: AaBBDD; T0-11: Aa*Bb*Dd*;	33.3
					T0-13: AaBBDD; T0-15: Aa*Bb*Dd*; T0-20: AaBBDD;
					T0-21: Aa*Bb*Dd*; T0-23: Aa*BBDD; T0-24: Aa*BBDD;
					T0-29: AABbDd; T0-31: Aa*BBDD; T0-38: Aa*BBDD;
					T0-45: Aa*BBDD; T0-47: Aa*BBDd; T0-48: Aa*BBDD;
					T0-50: AABb*DD; T0-51: Aa*BBDD
TaGASR7	Chr7A Chr7B Chr7D	+5 C to G	51	44	T0-1: Aabbdd; T0-2: Aa*BBDD; T0-3: AaBb*DD;	86.3
					T0-4: aabbdd; T0-5: Aa*Bb*dd; T0-6: AabbDd;
					T0-7: AaBbDd; T0-8: Aa*bbDd*; T0-9: aabbdd;
					T0-10: Aa*Bb*DD; T0-11: AaBbDd*; T0-12: Aa*Bb*DD;
					T0-13: Aa*bbDd*; T0-15: AaBbDd; T0-16: Aa*Bbdd;
					T0-18: AABb*DD; T0-19: AaBBDd*; T0-20: Aa*bbdd;
					T0-21: Aa*Bb*DD; T0-22: aaBbDd*; T0-23: Aa*BbDd*;
					T0-24: Aa*BbDd*; T0-25: AaBbdd; T0-26: AABBdd;
					T0-27: aaBbDd*; T0-28: AaBbDd; T0-29: AABBdd;
					T0-32: AaBBDD; T0-33: Aa*Bb*DD; T0-36: Aa*Bb*DD;
					T0-38: AABBDd*; T0-39: Aa*Bb*DD; T0-40: AaBbDd*;
					T0-41: AabbDd*; T0-42: Aa*BBDD; T0-43: Aa*BbDd*;
					T0-44: AaBb*dd; T0-45: Aa*Bb*Dd*; T0-46: aaBbDd;
					T0-47: AabbDd*; T0-48: AaBb*Dd; T0-49: Aa*BbDd*;
					T0-50: Aa*BBDD; T0-51: AaBbDd;
Note: “*” indicates that the genotype is chimeric. Underline indicates that the genotype contains undesired byproducts.

## Sheet: Table S4
Table S4. Summary of simultaneous editing of multiple genes induced by CMPE-ePPEplus in wheat plants in T0 generation.
No. of simultaneous editing of genes	No. of regenerated plants detected	No. of mutant plants	Edited lines	Genotype								Frequencies of mutant plants (%)
				TaWTK3	TaALS-T2	TaACC-T2	TaSBEIIa	TaLOX2	TaDME	TaGW2	TaGASR7
				+2-7 AAAGGA deletion	+1 C to G	+3-4 TG to AT	+2 C to G	+8 C to A	+5 C to T	+3 C to G	+5 C to G
8	51	6	T0-11	Dd	AaBb*Dd	AaBbDd	Aa*Bb*Dd*	Aa*Dd*	AaBbDd	Aa*Bb*Dd*	AaBbDd*	11.8
			T0-13	Dd*	AABBDd*	AaBbDd*	AABbDd*	Aa*DD	AABb*DD	AaBBDD	Aa*bbDd*
			T0-15	Dd	Aa*Bb*Dd	AaBbDd	Aa*Bb*Dd*	Aa*Dd*	Aa*Bb*Dd*	Aa*Bb*Dd*	AaBbDd
			T0-21	Dd	AABb*Dd*	AaBbDd	Aa*Bb*Dd*	Aa*DD	Aa*BBDd*	Aa*Bb*Dd*	Aa*Bb*DD
			T0-24	Dd	AABb*Dd	AaBbDd	Aa*Bb*Dd*	Aa*Dd*	Aa*Bb*Dd*	Aa*BBDD	Aa*BbDd*
			T0-47	Dd*	AaBb*Dd*	Aa*BbDd*	Aa*Bb*Dd*	Aa*Dd*	Aa*Bb*Dd*	Aa*BBDd	AabbDd*
7	51	1	T0-23	Dd*	Aa*Bb*Dd*	Aa*Bb*Dd*		Aa*Dd*	Aa*Bb*Dd*	Aa*BBDD	Aa*BbDd*	2
6	51	1	T0-45	Dd*		Aa*Bb*Dd*	AABBDd*	AADd*		Aa*BBDD	Aa*Bb*Dd*	2
5	51	4	T0-20		AABb*dd	AaBBDd			AABBDd	AaBBDD	Aa*bbdd	7.8
			T0-27		AaBbDD	AaBbDd	AABBDd		AaBbDd		aaBbDd*
			T0-29		AABbdd	AaBBDD		Aa*DD		AABbDd	AABBdd
			T0-31	Dd*	AABBDd*	Aa*Bb*Dd*		Aa*DD		Aa*BBDD
4	51	9	T0-4		AABbDd*	AABbDd			AaBBDD		aabbdd	17.6
			T0-6		AaBbDd*	AABbdd			AaBbdd		AabbDd
			T0-8			AaBbDD	AABbDD			AaBBDD	Aa*bbDd*
			T0-9		AabbDd		AaBBDD		AABbDD		aabbdd
			T0-19			AaBbDD		Aa*DD	AaBbDD		AaBBDd*
			T0-41	Dd*	AABBDd*	AaBbDd					AabbDd*
			T0-43		AaBbDD	AABbDd		AaDd*			Aa*BbDd*
			T0-46		AaBbDd	AaBbDd*			AABBDd		aaBbDd
			T0-51					Aa*DD	Aa*BBDd*	Aa*BBDD	AaBbDd
3	51	11	T0-1		AABbDd*				AaBbdd		Aabbdd	21.6
			T0-7		AAbbDD	AABBDd					AaBbDd
			T0-16		AABb*DD	AABBDd					Aa*Bbdd
			T0-26		AABBDd*		AABBDd				AABBdd
			T0-34		AABBDd*	AABb*DD	AABBDd*
			T0-36		AABb*Dd*				Aa*Bb*Dd*		Aa*Bb*DD
			T0-38			Aa*Bb*Dd*				Aa*BBDD	AABBDd*
			T0-44		AABBDd*		AABbDD				AaBb*dd
			T0-48			Aa*BBDD				Aa*BBDD	AaBb*Dd
			T0-49				Aa*Bb*Dd*		Aa*Bb*Dd*		Aa*BbDd*
			T0-50						AABb*DD	AABb*DD	Aa*BBDD
2	51	6	T0-3							AaBBDD	AaBb*DD	11.8
			T0-18			Aa*BBDd*					AABb*DD
			T0-22						AabbDd		aaBbDd*
			T0-25		AABBDd*						AaBbdd
			T0-35				AABb*DD		Aa*Bb*Dd*
			T0-40		AABb*Dd						AaBbDd*
1	51	10	T0-2								Aa*BBDD	19.6
			T0-5								Aa*Bb*dd
			T0-10								Aa*Bb*DD
			T0-12								Aa*Bb*DD
			T0-28								AaBbDd
			T0-30					Aa*DD
			T0-32								AaBBDD
			T0-33								Aa*Bb*DD
			T0-39								Aa*Bb*DD
			T0-42								Aa*BBDD
Note: “*” indicates that the genotype is chimeric. Underline indicates that the genotype contains undesired byproducts.

## Sheet: Table S5
Table S5. Analysis of potential off-target effects in regenerated wheat plants.
Gene	Off-target site	Off-target spacer with PAM sequence	No. of mismatch	No. of mutant plants	Locus on genome	Editing	Detecting method
TaACC-T2	TaACC-T2-OT1	TTCATACTTGCTAACTGGAGAGG	1	0	chr3A: 715996455-715996433	No mutants were found.	Sanger sequencing
					chr3B: 792930517-792930495
					chr3D: 604505071-604505093
	TaACC-T2-OT2	TTCATACTTGCTAACTGGAGAGG	1	0	chr4A:637810402-637810380	No mutants were found.	Sanger sequencing
					chr1B: 677399715-677399737
					chr5D:554812530-554812552
TaALS-T2	TaALS-T2-OT1	TCTGGGTATGGTGGTGCAGTGGG	1	0	chr6B: 67870206-67870184	No mutants were found.	Sanger sequencing
	TaALS-T2-OT2	TCTGGGTATGGTGGTGCAGTGGG	2	0	chr6B: 67870206-67870184	No mutants were found.	Sanger sequencing
TaGW2	TaGW2-OT1	CCTCTAGAAATACCCCATCCTGG	1	5	chr6B: 292551946-292551968	+3 C to G	Sanger sequencing
	TaGW2-OT2	CCTCTAGAAATACCCCATCCTGG	1	5	chr6D: 203901112-203901134	+3 C to G	Sanger sequencing
TaLOX2	TaLOX2-OT1	GTGCCGCGGGACGAGCTGTTCGG	2	0	chr5B:570254055-570254033	No mutants were found.	Sanger sequencing
TaSBEIIa	TaSBEIIa-OT1	GGCCTCTCCAAGGACGGCCCCGG	3	0	chr7A:30809822-30809800	No mutants were found.	Sanger sequencing
					chr7D:29185551-29185529
					chr4A:711297566-711297588
	TaSBEIIa-OT2	GGCCACTCCAGGGCAAGTCCAGG	3	0	chr1A:480140455-480140433	No mutants were found.	Sanger sequencing
					chr1B:513537818-513537796
					chr1D:374478203-374478181
TaDME	TaDME-OT1	GAGGAAAAAACACAGGCCTGTGG	3	0	chr5D:495036397-495036419	No mutants were found.	Sanger sequencing
	TaDME-OT2	GAGGAAAAAACACAGGCGAGTGG	3	0	chr5B:595997625-595997647	No mutants were found.	Sanger sequencing
Note: The PAMs are shown in bold and the mismatched bases are shown in red.

## Sheet: Table S6
Table S6. Segregation and transegene-free analysis of six T0 lines drived from CMPE-ePPEplus.
Plant ID	No. of tested plants in T1 generation	TaWTK3 +2-7 AAAGGA deletion						TaALS-T2 +1 C to G						TaACC-T2 +3-4 TG to AT						TaSBEIIa +2 C to G						TaLOX2 +8 C to A						TaDME +5 C to T						TaGW2 +3 C to G						TaGASR7 +5 C to G
		Genotype of T0	Genotype of T1					Genotype of T0	Genotype of T1					Genotype of T0	Genotype of T1					Genotype of T0	Genotype of T1					Genotype of T0	Genotype of T1					Genotype of T0	Genotype of T1					Genotype of T0	Genotype of T1					Genotype of T0	Genotype of T1
			WT	He	Ho	Chi	Mutation transmission (%)Ⅰ		WT	He	Ho	Chi	Mutation transmission (%)Ⅰ		WT	He	Ho	Chi	Mutation transmission (%)Ⅰ		WT	He	Ho	Chi	Mutation transmission (%)Ⅰ		WT	He	Ho	Chi	Mutation transmission (%)Ⅰ		WT	He	Ho	Chi	Mutation transmission (%)Ⅰ		WT	He	Ho	Chi	Mutation transmission (%)Ⅰ		WT	He	Ho	Chi	Mutation transmission (%)Ⅰ
T0-1	24							AA	24(AA)																							Aa	5(AA)	14(Aa)	5(aa)		79.2Ⅱ							Aa	6(AA)	10(Aa)	8(aa)		75.0Ⅱ
								Bb	11(BB)	9(Bb)	4(bb)		54.2Ⅱ																			Bb	6(BB)	12(Bb)	6(dd)		75.0Ⅱ							bb			24(bb)		100
								Dd*	22(DD)			2(Dd*)	8.3																			dd			24(dd)		100							dd			24(dd)		100
T0-13	19							AA	19(AA)					Aa	7(AA)	8(Aa)	4(aa)		63.2Ⅱ	AA	19(AA)					Aa*	19(AA)					AA	19(AA)					Aa	4(AA)	11(Aa)	4(aa)		79.0Ⅱ	Aa*	9(AA)	2(Aa)		8(Aa*)	52.63
								BB	19(BB)					Bb	5(BB)	10(Bb)	4(bb)		73.7Ⅱ	Bb	7(BB)	8(Bb)	4(bb)		63.2Ⅱ							Bb*	19(BB)					BB	19(BB)					bb			19(bb)		100
		Dd*	19(DD)				0	Dd*	19(DD)					Dd*	7(DD)			12(Dd*)	63.2	Dd*	19(DD)					DD	19(DD)					DD	19(DD)					DD	19(DD)					Dd*	9(DD)			10(Dd*)	52.6
T0-20	19							AA	19(AA)					Aa	4(AA)	12(Aa)	3(aa)		79.0Ⅱ													AA	18(AA)			1(Aa*)	5.26	Aa	5(AA)	9(Aa)	5(aa)		73.7Ⅱ	Aa*	12(AA)	1(Aa)		6(Aa*)	36.84
								Bb*	12(BB)			7(Bb*)	36.84	BB	17(BB)			2(Bb*)	10.5													BB	19(BB)					BB	19(BB)					bb			19(bb)		100
								dd			19(dd)		100	Dd	5(DD)	8(Dd)	4(dd)	2(Dd*)	73.7Ⅱ													Dd	11(DD)	2(Dd)	6(dd)		42.11	DD	17(DD)			2(Dd*)	10.53	dd			19(dd)		100
T0-29	29							AA	29(AA)					Aa	14(AA)	9(Aa)	6(aa)		51.7							Aa*	20(AA)			9(Aa*)	31.03							AA	24(AA)			5(Aa*)	17.24	AA	29(AA)
								Bb	8(BB)	14(Bb)	7(bb)		72.4Ⅱ	BB	29(BB)																							Bb	11(BB)	12(Bb)	6(bb)		62.1Ⅱ	BB	20(BB)			9(Bb*)	31.03
								dd			29(dd)		100	DD	27(DD)			2(Dd*)	6.9							DD	29(DD)											Dd	9(DD)	15(Dd)	5(dd)		69.0Ⅱ	dd			29(dd)		100
T0-43	15							Aa	3(AA)	10(Aa)	2(aa)		80.0Ⅱ	AA	10(AA)			5(Aa*)	33.33							Aa	5(AA)	8(Aa)	2(aa)		66.7Ⅱ													Aa*	9(AA)			6(Aa*)	40
								Bb	4(BB)	8(Bb)	3(bb)		73.3Ⅱ	Bb	1(BB)	9(Bb)	5(bb)		93.3Ⅱ																									Bb	3(BB)	6(Bb)	6(bb)		80.0Ⅱ
								DD	13(DD)			2(Dd*)	13.3333	Dd	3(DD)	8(Dd)	4(dd)		80.0Ⅱ							Dd*	15(DD)				0													Dd*	15(DD)				0
T0-46	46							Aa	16(AA)	21(Aa)	9(aa)		65.2Ⅱ	Aa	12(AA)	22(Aa)	11(aa)	1(Aa*)	73.9Ⅱ													AA	42(AA)			4(Aa*)	8.7							aa			46(aa)		100
								Bb	11(BB)	25(Bb)	10(bb)		76.1Ⅱ	Bb	11(BB)	26(Bb)	8(bb)	1(Bb*)	76.1Ⅱ													BB	46(BB)											Bb	11(BB)	19(Bb)	16(bb)		76.1Ⅱ
								Dd	13(DD)	21(Dd)	12(dd)		71.7Ⅱ	Dd*	28(DD)			18(Dd*)	39.13													Dd	13(DD)	25(Dd)	8(dd)		71.7Ⅱ							Dd	12(DD)	21(Dd)	13(dd)		73.9Ⅱ
Note: “*” indicates that the genotype is chimeric. ⅠBased on the number of plant carrying the desired mutation over the total number of plants tested. ⅡSegregation of the heterozygous lines conforms to a Mendelian 1:2:1 ratio according to the χ2 test (P > 0.5), and chineras are classisied as wild type in calculating the segregation of the heterozygous lines as previous (Feng et al., 2014 [63]). H…
[truncated: 1 more columns]

## Sheet: Table S7
Table S7. PCR primers used in this study.
Primer name	Primer sequence (5'-3')	Application
TaACC-T1-1F	GCATATGGAGTGTCTAGAGCAGCAG	1st round PCR for deep sequencing
TaACC-T1-1R	GGAATCTGACCCTTGACGAGATAGC
TaACC-T2-1F	GCATGTTCGACAAAGACAGTTTTGTGGAGAC
TaACC-T2-1R	CACTCTTGGAGTTCCTCTGACCTGAAC
TaALS-T1-1F	GCATCGTCAGGTGCTGCGCCGCG
TaALS-T1-1R	GGCTTCCTGGATGACGCGGGGGATA
TaALS-T2-A-1F	AAGGGGAGGCGATCATTGCT
TaALS-T2-A-1R	CGTGCTCCTGATGCGGGACG
TaALS-T2-BD-1F	AAGGGGAGGCGATCATTGCC
TaALS-T2-BD-1R	AGCACGTGCTCCTGATGCGG
TaBCH2-1F	CTTACACGTGACACACGGCGCAC
TaBCH2-1R	GGTACTCACGGCGCCGAAGCAG
TaDIR-1F	CTCACCCGTCAACAAACCAGCGTTG
TaDIR-1R	GTCTCGCAGCTCGTTGTCTACCACG
TaDME-1F	CAGTTGGACACTTCCATAGAGATGC
TaDME-1R	CATTTCTTTGACCGGTAGAAGGCATG
TaGASR7-1F	GCGCACAAGGAACAATAAAGCTCG
TaGASR7-1R	CTCAAGCCATGGGGTAAACCCAC
TaGW2-1F	AATTGTTGAGATGCAATTTATCTTC
TaGW2-1R	GACTTCTATTTAAATATTTTAAAAC
TaLCYe-1F	CAGCCGGCCTATCTCTGGCTGC
TaLCYe-1R	CCAGATGCAACAATGGCAAGCCTGC
TaLOX2-1F	TACCGCTACGACGTCTACAACGACC
TaLOX2-1R	GATGATCTGCGGCTTGGGGAGCTTG
TaPDS-1F	CTCAGAAATGCATCCTAGTGTTAGTTC
TaPDS-R	CACTTGGGATTTAACTTGAAAGATTC
TaRht1-1F	GCGGCTACTTCGATCTCCCGCCCTC
TaRht1-1R	GCGAACTTGAGGTAGGGGCAGGACTC
TaSBEIIa-1F	CTCCTCAGGAAGAAGGACTCCTCTC
TaSBEIIa-1R	CGATGTCTTCAGGTATCTACAGCAC
TaSINA-1F	GTTCCTCGTGTCCCTGGGCCCGCTC
TaSINA-1R	CTGTGGTGTTGTCGACTTGGGAG
TaVRN3-1F	GCCACGTTGGATAATTTGCTGACTTG
TaVRN3-1R	CTTTGATCATGATGTGCACGCGTTTAC
TaWTK3-1F	AACATTGTAAGCTAACCCGTTCCTC
TaWTK3-1R	GTCTATGCAGTCCTGCCCAATCTCC
TaBCH2-pegRNA-2F	CGATGTGCAGGTGGGGATGGAGTTCT	2nd round PCR for deep sequencing in Fig. 1.
TaBCH2-pegRNA-2R	TGACCAGAGGCCGCGGTTGAAGAAG
TaBCH2-Csy4RS-2F	ACAGTGGCAGGTGGGGATGGAGTTCT
TaBCH2-Csy4RS-2R	GCCAATGAGGCCGCGGTTGAAGAAG
TaBCH2-epegRNA-2F	CAGATCGCAGGTGGGGATGGAGTTCT
TaBCH2-epegRNA-2R	CTTGTAGAGGCCGCGGTTGAAGAAG
TaBCH2-ENE-2F	AGTCAAGCAGGTGGGGATGGAGTTCT
TaBCH2-ENE-2R	AGTTCCGAGGCCGCGGTTGAAGAAG
TaBCH2-dENEs-2F	GTAGAGGCAGGTGGGGATGGAGTTCT
TaBCH2-dENEs-2R	GTCCGCGAGGCCGCGGTTGAAGAAG
TaBCH2-U-A·U-2F	GTTTCGGCAGGTGGGGATGGAGTTCT
TaBCH2-U-A·U-2R	CGTACGGAGGCCGCGGTTGAAGAAG
TaBCH2-Vc2-2F	ACTGATGCAGGTGGGGATGGAGTTCT
TaBCH2-Vc2-2R	ATGAGCGAGGCCGCGGTTGAAGAAG
TaBCH2-CK-2F	TCATTCGCAGGTGGGGATGGAGTTCT
TaBCH2-CK-2R	TCCCGAGAGGCCGCGGTTGAAGAAG
TaDIR-pegRNA-2F	CGATGTCAACAAACCAGCGTTGTCTC
TaDIR-pegRNA-2R	TGACCACTCGTGCATGTACACGACTG
TaDIR-Csy4RS-2F	ACAGTGCAACAAACCAGCGTTGTCTC
TaDIR-Csy4RS-2R	GCCAATCTCGTGCATGTACACGACTG
TaDIR-epegRNA-2F	CAGATCCAACAAACCAGCGTTGTCTC
TaDIR-epegRNA-2R	CTTGTACTCGTGCATGTACACGACTG
TaDIR-ENE-2F	AGTCAACAACAAACCAGCGTTGTCTC
TaDIR-ENE-2R	AGTTCCCTCGTGCATGTACACGACTG
TaDIR-dENEs-2F	GTAGAGCAACAAACCAGCGTTGTCTC
TaDIR-dENEs-2R	GTCCGCCTCGTGCATGTACACGACTG
TaDIR-U-A·U-2F	ACTGATCAACAAACCAGCGTTGTCTC
TaDIR-U-A·U-2R	ATGAGCCTCGTGCATGTACACGACTG
TaDIR-Vc2-2F	TCATTCCAACAAACCAGCGTTGTCTC
TaDIR-Vc2-2R	TCCCGACTCGTGCATGTACACGACTG
TaDIR-CK-2F	TACAGCCAACAAACCAGCGTTGTCTC
TaDIR-CK-2R	TATAATCTCGTGCATGTACACGACTG
TaDME-pegRNA-2F	CGATGTTGAAGTCACTAGAAATGATG
TaDME-pegRNA-2R	TGACCACTTTTACCAGATGGTTTTTC
TaDME-Csy4RS-2F	ACAGTGTGAAGTCACTAGAAATGATG
TaDME-Csy4RS-2R	GCCAATCTTTTACCAGATGGTTTTTC
TaDME-epegRNA-2F	CAGATCTGAAGTCACTAGAAATGATG
TaDME-epegRNA-2R	CTTGTACTTTTACCAGATGGTTTTTC
TaDME-ENE-2F	AGTCAATGAAGTCACTAGAAATGATG
TaDME-ENE-2R	AGTTCCCTTTTACCAGATGGTTTTTC
TaDME-dENEs-2F	GTAGAGTGAAGTCACTAGAAATGATG
TaDME-dENEs-2R	GTCCGCCTTTTACCAGATGGTTTTTC
TaDME-U-A·U-2F	GTTTCGTGAAGTCACTAGAAATGATG
TaDME-U-A·U-2R	CGTACGCTTTTACCAGATGGTTTTTC
TaDME-Vc2-2F	ACTGATTGAAGTCACTAGAAATGATG
TaDME-Vc2-2R	ATGAGCCTTTTACCAGATGGTTTTTC
TaDME-CK-2F	TCATTCTGAAGTCACTAGAAATGATG
TaDME-CK-2R	TCCCGACTTTTACCAGATGGTTTTTC
TaGW2-pegRNA-2F	CGATGTCAGGAGCAAGGAAGTATAGG
TaGW2-pegRNA-2R	TGACCATACTACCAGTCATGTAAGAG
TaGW2-Csy4RS-2F	ACAGTGCAGGAGCAAGGAAGTATAGG
TaGW2-Csy4RS-2R	GCCAATTACTACCAGTCATGTAAGAG
TaGW2-epegRNA-2F	CAGATCCAGGAGCAAGGAAGTATAGG
TaGW2-epegRNA-2R	CTTGTATACTACCAGTCATGTAAGAG
TaGW2-ENE-2F	AGTCAACAGGAGCAAGGAAGTATAGG
TaGW2-ENE-2R	AGTTCCTACTACCAGTCATGTAAGAG
TaGW2-dENEs-2F	GTAGAGCAGGAGCAAGGAAGTATAGG
TaGW2-dENEs-2R	GTCCGCTACTACCAGTCATGTAAGAG
TaGW2-U-A·U-2F	GTTTCGCAGGAGCAAGGAAGTATAGG
TaGW2-U-A·U-2R	CGTACGTACTACCAGTCATGTAAGAG
TaGW2-Vc2-2F	ACTGATCAGGAGCAAGGAAGTATAGG
TaGW2-Vc2-2R	ATGAGCTACTACCAGTCATGTAAGAG
TaGW2-CK-2F	TCATTCCAGGAGCAAGGAAGTATAGG
TaGW2-CK-2R	TCCCGATACTACCAGTCATGTAAGAG
TaLOX2-pegRNA-2F	CGATGTCTGATGATCCGCATGTATGG
TaLOX2-pegRNA-2R	TGACCAGGAGAGGTCGACGTAGGTGC
TaLOX2-Csy4RS-2F	ACAGTGCTGATGATCCGCATGTATGG
TaLOX2-Csy4RS-2R	GCCAATGGAGAGGTCGACGTAGGTGC
TaLOX2-epegRNA-2F	CAGATCCTGATGATCCGCATGTATGG
TaLOX2-epegRNA-2R	CTTGTAGGAGAGGTCGACGTAGGTGC
TaLOX2-ENE-2F	AGTCAACTGATGATCCGCATGTATGG
TaLOX2-ENE-2R	AGTTCCGGAGAGGTCGACGTAGGTGC
TaLOX2-dENEs-2F	GTAGAGCTGATGATCCGCATGTATGG
TaLOX2-dENEs-2R	GTCCGCGGAGAGGTCGACGTAGGTGC
TaLOX2-U-A·U-2F	GTTTCGCTGATGATCCGCATGTATGG
TaLOX2-U-A·U-2R	CGTACGGGAGAGGTCGACGTAGGTGC
TaLOX2-Vc2-2F	ACTGATCTGATGATCCGCATGTATGG
TaLOX2-Vc2-2R	ATGAGCGGAGAGGTCGACGTAGGTGC
TaLOX2-CK-2F	TCATTCCTGATGATCCGCATGTATGG
TaLOX2-CK-2R	TCCCGAGGAGAGGTCGACGTAGGTGC
TaSBEIIa-pegRNA-2F	CGATGTTTCTTGCTGTAACTGCAAG
TaSBEIIa-pegRNA-2R	TGACCAATTTGGTAAGTGAATAACG
TaSBEIIa-Csy4RS-2F	ACAGTGTTCTTGCTGTAACTGCAAG
TaSBEIIa-Csy4RS-2R	GCCAATATTTGGTAAGTGAATAACG
TaSBEIIa-epegRNA-2F	CAGATCTTCTTGCTGTAACTGCAAG
TaSBEIIa-epegRNA-2R	CTTGTAATTTGGTAAGTGAATAACG
TaSBEIIa-ENE-2F	AGTCAATTCTTGCTGTAACTGCAAG
TaSBEIIa-ENE-2R	AGTTCCATTTGGTAAGTGAATAACG
TaSBEIIa-dENEs-2F	GTAGAGTTCTTGCTGTAACTGCAAG
TaSBEIIa-dENEs-2R	GTCCGCATTTGGTAAGTGAATAACG
TaSBEIIa-U-A·U-2F	GTTTCGTTCTTGCTGTAACTGCAAG
TaSBEIIa-U-A·U-2R	CGTACGATTTGGTAAGTGAATAACG
TaSBEIIa-Vc2-2F	ACTGATTTCTTGCTGTAACTGCAAG
TaSBEIIa-Vc2-2R	ATGAGCATTTGGTAAGTGAATAACG
TaSBEIIa-CK-2F	TCATTCTTCTTGCTGTAACTGCAAG
TaSBEIIa-CK-2R	TCCCGAATTTGGTAAGTGAATAACG
TaWTK3-pegRNA-2F	CGATGTTGGCACCGGAGTTTTGTAC
TaWTK3-pegRNA-2R	TGACCAGTGGTATTTGTTTTCCCATGATG
TaWTK3-Csy4RS-2F	ACAGTGTGGCACCGGAGTTTTGTAC
TaWTK3-Csy4RS-2R	GCCAATGTGGTATTTGTTTTCCCATGATG
TaWTK3-epegRNA-2F	CAGATCTGGCACCGGAGTTTTGTAC
TaWTK3-epegRNA-2R	CTTGTAGTGGTATTTGTTTTCCCATGATG
TaWTK3-ENE-2F	ATCACGTGGCACCGGAGTTTTGTAC
TaWTK3-ENE-2R	TTAGGCGTGGTATTTGTTTTCCCATGATG
TaWTK3-dENEs-2F	ACTTGATGGCACCGGAGTTTTGTAC
TaWTK3-dENEs-2R	GATCAGGTGGTATTTGTTTTCCCATGATG
TaWTK3-U-A·U-2F	TAGCTTTGGCACCGGAGTTTTGTAC
TaWTK3-U-A·U-2R	GGCTACGTGGTATTTGTTTTCCCATGATG
TaWTK3-Vc2-2F	AGTCAATGGCACCGGAGTTTTGTAC
TaWTK3-Vc2-2R	AGTTCCGTGGTATTTGTTTTCCCATGATG
TaWTK3-CK-2F	ATGTCATGGCACCGGAGTTTTGTAC
TaWTK3-CK-2R	CCGTCCGTGGTATTTGTTTTCCCATGATG
TaBCH2-ePPE-2F	CGATGTGCAGGTGGGGATGGAGTTCT	2nd round PCR for deep sequencing in Fig. 2b.
TaBCH2-ePPE-2R	TGACCAGAGGCCGCGGTTGAAGAAG
TaBCH2-F156W-2F	ACAGTGGCAGGTGGGGATGGAGTTCT
TaBCH2-F156W-2R	GCCAATGAGGCCGCGGTTGAAGAAG
TaBCH2-V223A-2F	CAGATCGCAGGTGGGGATGGAGTTCT
TaBCH2-V223A-2R	CTTGTAGAGGCCGCGGTTGAAGAAG
TaBCH2-V223H-2F	AGTCAAGCAGGTGGGGATGGAGTTCT
TaBCH2-V223H-2R	AGTTCCGAGGCCGCGGTTGAAGAAG
TaBCH2-V223I-2F	GTAGAGGCAGGTGGGGATGGAGTTCT
TaBCH2-V223I-2R	GTCCGCGAGGCCGCGGTTGAAGAAG
TaBCH2-F309N-2F	GTTTCGGCAGGTGGGGATGGAGTTCT
TaBCH2-F309N-2R	CGTACGGAGGCCGCGGTTGAAGAAG
TaBCH2-V223H-F309N-2F	ACTGATGCAGGTGGGGATGGAGTTCT
TaBCH2-V223H-F309N-2R	ATGAGCGAGGCCGCGGTTGAAGAAG
TaBCH2-CK-2F	TCATTCGCAGGTGGGGATGGAGTTCT
TaBCH2-CK-2R	TCCCGAGAGGCCGCGGTTGAAGAAG
TaDIR-ePPE-2F	CGATGTCAACAAACCAGCGTTGTCTC
TaDIR-ePPE-2R	TGACCACTCGTGCATGTACACGACTG
TaDIR-F156W-2F	ACAGTGCAACAAACCAGCGTTGTCTC
TaDIR-F156W-2R	GCCAATCTCGTGCATGTACACGACTG
TaDIR-V223A-2F	CAGATCCAACAAACCAGCGTTGTCTC
TaDIR-V223A-2R	CTTGTACTCGTGCATGTACACGACTG
TaDIR-V223H-2F	AGTCAACAACAAACCAGCGTTGTCTC
TaDIR-V223H-2R	AGTTCCCTCGTGCATGTACACGACTG
TaDIR-V223I-2F	GTAGAGCAACAAACCAGCGTTGTCTC
TaDIR-V223I-2R	GTCCGCCTCGTGCATGTACACGACTG
TaDIR-F309N-2F	ACTGATCAACAAACCAGCGTTGTCTC
TaDIR-F309N-2R	ATGAGCCTCGTGCATGTACACGACTG
TaDIR-V223H-F309N-2F	TCATTCCAACAAACCAGCGTTGTCTC
TaDIR-V223H-F309N-2R	TCCCGACTCGTGCATGTACACGACTG
TaDIR-CK-2F	TACAGCCAACAAACCAGCGTTGTCTC
TaDIR-CK-2R	TATAATCTCGTGCATGTACACGACTG
TaDME-ePPE-2F	CGATGTTGAAGTCACTAGAAATGATG
TaDME-ePPE-2R	TGACCACTTTTACCAGATGGTTTTTC
TaDME-F156W-2F	ACAGTGTGAAGTCACTAGAAATGATG
TaDME-F156W-2R	GCCAATCTTTTACCAGATGGTTTTTC
TaDME-V223A-2F	CAGATCTGAAGTCACTAGAAATGATG
TaDME-V223A-2R	CTTGTACTTTTACCAGATGGTTTTTC
TaDME-V223H-2F	AGTCAATGAAGTCACTAGAAATGATG
TaDME-V223H-2R	AGTTCCCTTTTACCAGATGGTTTTTC
TaDME-V223I-2F	GTAGAGTGAAGTCACTAGAAATGATG
TaDME-V223I-2R	GTCCGCCTTTTACCAGATGGTTTTTC
TaDME-F309N-2F	GTTTCGTGAAGTCACTAGAAATGATG
TaDME-F309N-2R	CGTACGCTTTTACCAGATGGTTTTTC
TaDME-V223H-F309N-2F	ACTGATTGAAGTCACTAGAAATGATG
TaDME-V223H-F309N-2R	ATGAGCCTTTTACCAGATGGTTTTTC
TaDME-CK-2F	TCATTCTGAAGTCACTAGAAATGATG
TaDME-CK-2R	TCCCGACTTTTACCAGATGGTTTTTC
TaGW2-ePPE-2F	CGATGTCAGGAGCAAGGAAGTATAGG
TaGW2-ePPE-2R	TGACCATACTACCAGTCATGTAAGAG
TaGW2-F156W-2F	ACAGTGCAGGAGCAAGGAAGTATAGG
TaGW2-F156W-2R	GCCAATTACTACCAGTCATGTAAGAG
TaGW2-V223A-2F	CAGATCCAGGAGCAAGGAAGTATAGG
TaGW2-V223A-2R	CTTGTATACTACCAGTCATGTAAGAG
TaGW2-V223H-2F	AGTCAACAGGAGCAAGGAAGTATAGG
TaGW2-V223H-2R	AGTTCCTACTACCAGTCATGTAAGAG
TaGW2-V223I-2F	GTAGAGCAGGAGCAAGGAAGTATAGG
TaGW2-V223I-2R	GTCCGCTACTACCAGTCATGTAAGAG
TaGW2-F309N-2F	GTTTCGCAGGAGCAAGGAAGTATAGG
TaGW2-F309N-2R	CGTACGTACTACCAGTCATGTAAGAG
TaGW2-V223H-F309N-2F	ACTGATCAGGAGCAAGGAAGTATAGG
TaGW2-V223H-F309N-2R	ATGAGCTACTACCAGTCATGTAAGAG
TaGW2-CK-2R	TCCCGATACTACCAGTCATGTAAGAG
TaLCYe-ePPE-2F	CGATGTGGACGAATTCAAAGGTAGCCATTA
TaLCYe-ePPE-2R	TGACCATACCTTCTCAGCAACTCCTCG
TaLCYe-F156W-2F	ACAGTGGGACGAATTCAAAGGTAGCCATTA
TaLCYe-F156W-2R	GCCAATTACCTTCTCAGCAACTCCTCG
TaLCYe-V223A-22F	CAGATCGGACGAATTCAAAGGTAGCCATTA
TaLCYe-V223A-2R	CTTGTATACCTTCTCAGCAACTCCTCG
TaLCYe-V223H-2F	AGTCAAGGACGAATTCAAAGGTAGCCATTA
TaLCYe-V223H-2R	AGTTCCTACCTTCTCAGCAACTCCTCG
TaLCYe-V223I-2F	GTAGAGGGACGAATTCAAAGGTAGCCATTA
TaLCYe-V223I-2R	GTCCGCTACCTTCTCAGCAACTCCTCG
TaLCYe-F309N-2F	GTTTCGGGACGAATTCAAAGGTAGCCATTA
TaLCYe-F309N-2R	CGTACGTACCTTCTCAGCAACTCCTCG
TaLCYe-V223H-F309N-2F	ACTGATGGACGAATTCAAAGGTAGCCATTA
TaLCYe-V223H-F309N-2R	ATGAGCTACCTTCTCAGCAACTCCTCG
TaLCYe-CK-2F	TCATTCGGACGAATTCAAAGGTAGCCATTA
TaLCYe-CK-2R	TCCCGATACCTTCTCAGCAACTCCTCG
TaLOX2-ePPE-2F	CGATGTCTGATGATCCGCATGTATGG
TaLOX2-ePPE-2R	TGACCAGGAGAGGTCGACGTAGGTGC
TaLOX2-F156W-2F	ACAGTGCTGATGATCCGCATGTATGG
TaLOX2-F156W-2R	GCCAATGGAGAGGTCGACGTAGGTGC
TaLOX2-V223A-2F	CAGATCCTGATGATCCGCATGTATGG
TaLOX2-V223A-2R	CTTGTAGGAGAGGTCGACGTAGGTGC
TaLOX2-V223H-2F	AGTCAACTGATGATCCGCATGTATGG
TaLOX2-V223H-2R	AGTTCCGGAGAGGTCGACGTAGGTGC
TaLOX2-V223I-2F	GTAGAGCTGATGATCCGCATGTATGG
TaLOX2-V223I-2R	GTCCGCGGAGAGGTCGACGTAGGTGC
TaLOX2-F309N-2F	GTTTCGCTGATGATCCGCATGTATGG
TaLOX2-F309N-2R	CGTACGGGAGAGGTCGACGTAGGTGC
TaLOX2-V223H-F309N-2F	ACTGATCTGATGATCCGCATGTATGG
TaLOX2-V223H-F309N-2R	ATGAGCGGAGAGGTCGACGTAGGTGC
TaLOX2-CK-2F	TCATTCCTGATGATCCGCATGTATGG
TaLOX2-CK-2R	TCCCGAGGAGAGGTCGACGTAGGTGC
TaSBEIIa-ePPE-2F	CGATGTTTCTTGCTGTAACTGCAAG
TaSBEIIa-ePPE-2R	TGACCAATTTGGTAAGTGAATAACG
TaSBEIIa-F156W-2F	ACAGTGTTCTTGCTGTAACTGCAAG
TaSBEIIa-F156W-2R	GCCAATATTTGGTAAGTGAATAACG
TaSBEIIa-V223A-2F	CAGATCTTCTTGCTGTAACTGCAAG
TaSBEIIa-V223A-2R	CTTGTAATTTGGTAAGTGAATAACG
TaSBEIIa-V223H-2F	AGTCAATTCTTGCTGTAACTGCAAG
TaSBEIIa-V223H-2R	AGTTCCATTTGGTAAGTGAATAACG
TaSBEIIa-V223I-2F	GTAGAGTTCTTGCTGTAACTGCAAG
TaSBEIIa-V223I-2R	GTCCGCATTTGGTAAGTGAATAACG
TaSBEIIa-F309N-2F	GTTTCGTTCTTGCTGTAACTGCAAG
TaSBEIIa-F309N-2R	CGTACGATTTGGTAAGTGAATAACG
TaSBEIIa-V223H-F309N-2F	ACTGATTTCTTGCTGTAACTGCAAG
TaSBEIIa-V223H-F309N-2R	ATGAGCATTTGGTAAGTGAATAACG
TaSBEIIa-CK-2F	TCATTCTTCTTGCTGTAACTGCAAG
TaSBEIIa-CK-2R	TCCCGAATTTGGTAAGTGAATAACG
TaWTK3-ePPE-2F	CGATGTTGGCACCGGAGTTTTGTAC
TaWTK3-ePPE-2R	TGACCAGTGGTATTTGTTTTCCCATGATG
TaWTK3-F156W-2F	ACAGTGTGGCACCGGAGTTTTGTAC
TaWTK3-F156W-2R	GCCAATGTGGTATTTGTTTTCCCATGATG
TaWTK3-V223A-2F	CAGATCTGGCACCGGAGTTTTGTAC
TaWTK3-V223A-2R	CTTGTAGTGGTATTTGTTTTCCCATGATG
TaWTK3-V223H-2F	ATCACGTGGCACCGGAGTTTTGTAC
TaWTK3-V223H-2R	TTAGGCGTGGTATTTGTTTTCCCATGATG
TaWTK3-V223I-2F	ACTTGATGGCACCGGAGTTTTGTAC
TaWTK3-V223I-2R	GATCAGGTGGTATTTGTTTTCCCATGATG
TaWTK3-F309N-2F	TAGCTTTGGCACCGGAGTTTTGTAC
TaWTK3-F309N-2R	GGCTACGTGGTATTTGTTTTCCCATGATG
TaWTK3-V223H-F309N-2F	AGTCAATGGCACCGGAGTTTTGTAC
TaWTK3-V223H-F309N-2R	AGTTCCGTGGTATTTGTTTTCCCATGATG
TaWTK3-CK-2F	ATGTCATGGCACCGGAGTTTTGTAC
TaWTK3-CK-2R	CCGTCCGTGGTATTTGTTTTCCCATGATG
TaBCH2-ePPE-2F	CGATGTGCAGGTGGGGATGGAGTTCT	2nd round PCR for deep sequencing in Fig. 2d.
TaBCH2-ePPE-2R	TGACCAGAGGCCGCGGTTGAAGAAG
TaBCH2-ePPE*-2F	ACAGTGGCAGGTGGGGATGGAGTTCT
TaBCH2-ePPE*-2R	GCCAATGAGGCCGCGGTTGAAGAAG
TaBCH2-ePPEmax-2F	CAGATCGCAGGTGGGGATGGAGTTCT
TaBCH2-ePPEmax-2R	CTTGTAGAGGCCGCGGTTGAAGAAG
TaBCH2-ePPEmax*-2F	AGTCAAGCAGGTGGGGATGGAGTTCT
TaBCH2-ePPEmax*-2R	AGTTCCGAGGCCGCGGTTGAAGAAG
TaBCH2-CK-2F	GTAGAGGCAGGTGGGGATGGAGTTCT
TaBCH2-CK-2R	GTCCGCGAGGCCGCGGTTGAAGAAG
TaDIR-ePPE-2F	CGATGTCAACAAACCAGCGTTGTCTC
TaDIR-ePPE-2R	TGACCACTCGTGCATGTACACGACTG
TaDIR-ePPE*-2F	ACAGTGCAACAAACCAGCGTTGTCTC
TaDIR-ePPE*-2R	GCCAATCTCGTGCATGTACACGACTG
TaDIR-ePPEmax-2F	CAGATCCAACAAACCAGCGTTGTCTC
TaDIR-ePPEmax-2R	CTTGTACTCGTGCATGTACACGACTG
TaDIR-ePPEmax*-2F	AGTCAACAACAAACCAGCGTTGTCTC
TaDIR-ePPEmax*-2R	AGTTCCCTCGTGCATGTACACGACTG
TaDIR-CK-2F	GTAGAGCAACAAACCAGCGTTGTCTC
TaDIR-CK-2R	GTCCGCCTCGTGCATGTACACGACTG
TaDME-ePPE-2F	CGATGTTGAAGTCACTAGAAATGATG
TaDME-ePPE-2R	TGACCACTTTTACCAGATGGTTTTTC
TaDME-ePPE*-2F	ACAGTGTGAAGTCACTAGAAATGATG
TaDME-ePPE*-2R	GCCAATCTTTTACCAGATGGTTTTTC
TaDME-ePPEmax-2F	CAGATCTGAAGTCACTAGAAATGATG
TaDME-ePPEmax-2R	CTTGTACTTTTACCAGATGGTTTTTC
TaDME-ePPEmax*-2F	AGTCAATGAAGTCACTAGAAATGATG
TaDME-ePPEmax*-2R	AGTTCCCTTTTACCAGATGGTTTTTC
TaDME-CK-2F	GTAGAGTGAAGTCACTAGAAATGATG
TaDME-CK-2R	GTCCGCCTTTTACCAGATGGTTTTTC
TaGW2-ePPE-2F	CGATGTCAGGAGCAAGGAAGTATAGG
TaGW2-ePPE-2R	TGACCATACTACCAGTCATGTAAGAG
TaGW2-ePPE*-2F	ACAGTGCAGGAGCAAGGAAGTATAGG
TaGW2-ePPE*-2R	GCCAATTACTACCAGTCATGTAAGAG
TaGW2-ePPEmax-2F	CAGATCCAGGAGCAAGGAAGTATAGG
TaGW2-ePPEmax-2R	CTTGTATACTACCAGTCATGTAAGAG
TaGW2-ePPEmax*-2F	AGTCAACAGGAGCAAGGAAGTATAGG
TaGW2-ePPEmax*-2R	AGTTCCTACTACCAGTCATGTAAGAG
TaGW2-CK-2F	GTAGAGCAGGAGCAAGGAAGTATAGG
TaGW2-CK-2R	GTCCGCTACTACCAGTCATGTAAGAG
TaLOX2-ePPE-2F	CGATGTCTGATGATCCGCATGTATGG
TaLOX2-ePPE-2R	TGACCAGGAGAGGTCGACGTAGGTGC
TaLOX2-ePPE*-2F	ACAGTGCTGATGATCCGCATGTATGG
TaLOX2-ePPE*-2R	GCCAATGGAGAGGTCGACGTAGGTGC
TaLOX2-ePPEmax-2F	CAGATCCTGATGATCCGCATGTATGG
TaLOX2-ePPEmax-2R	CTTGTAGGAGAGGTCGACGTAGGTGC
TaLOX2-ePPEmax*-2F	AGTCAACTGATGATCCGCATGTATGG
TaLOX2-ePPEmax*-2R	AGTTCCGGAGAGGTCGACGTAGGTGC
TaLOX2-CK-2F	GTAGAGCTGATGATCCGCATGTATGG
TaLOX2-CK-2R	GTCCGCGGAGAGGTCGACGTAGGTGC
TaSBEIIa-ePPE-2F	CGATGTTTCTTGCTGTAACTGCAAG
TaSBEIIa-ePPE-2R	TGACCAATTTGGTAAGTGAATAACG
TaSBEIIa-ePPE*-2F	ACAGTGTTCTTGCTGTAACTGCAAG
TaSBEIIa-ePPE*-2R	GCCAATATTTGGTAAGTGAATAACG
TaSBEIIa-ePPEmax-2F	CAGATCTTCTTGCTGTAACTGCAAG
TaSBEIIa-ePPEmax-2R	CTTGTAATTTGGTAAGTGAATAACG
TaSBEIIa-ePPEmax*-2F	AGTCAATTCTTGCTGTAACTGCAAG
TaSBEIIa-ePPEmax*-2R	AGTTCCATTTGGTAAGTGAATAACG
TaSBEIIa-CK-2F	GTAGAGTTCTTGCTGTAACTGCAAG
TaSBEIIa-CK-2R	GTCCGCATTTGGTAAGTGAATAACG
TaVRN3-ePPE-2F	CGATGTAAGTCCCTGGTGTTGAAGTTCTG
TaVRN3-ePPE-2R	TGACCAGTCTACATGTGTGTGCAGGC
TaVRN3-ePPE*-2F	ACAGTGAAGTCCCTGGTGTTGAAGTTCTG
TaVRN3-ePPE*-2R	GCCAATGTCTACATGTGTGTGCAGGC
TaVRN3-ePPEmax-2F	CAGATCAAGTCCCTGGTGTTGAAGTTCTG
TaVRN3-ePPEmax-2R	CTTGTAGTCTACATGTGTGTGCAGGC
TaVRN3-ePPEmax*-2F	AGTCAAAAGTCCCTGGTGTTGAAGTTCTG
TaVRN3-ePPEmax*-2R	AGTTCCGTCTACATGTGTGTGCAGGC
TaVRN3-CK-2F	GTAGAGAAGTCCCTGGTGTTGAAGTTCTG
TaVRN3-CK-2R	GTCCGCGTCTACATGTGTGTGCAGGC
TaBCH2-PPE-2F	CGATGTGCAGGTGGGGATGGAGTTCT	2nd round PCR for deep sequencing in Fig. 3.
TaBCH2-PPE-2R	TGACCAGAGGCCGCGGTTGAAGAAG
TaBCH2-ePPE-2F	ACAGTGGCAGGTGGGGATGGAGTTCT
TaBCH2-ePPE-2R	GCCAATGAGGCCGCGGTTGAAGAAG
TaBCH2-V223A-2F	CAGATCGCAGGTGGGGATGGAGTTCT
TaBCH2-V223A-2R	CTTGTAGAGGCCGCGGTTGAAGAAG
TaBCH2-ePPEmax*-2F	AGTCAAGCAGGTGGGGATGGAGTTCT
TaBCH2-ePPEmax*-2R	AGTTCCGAGGCCGCGGTTGAAGAAG
TaBCH2-ePPEplus-2F	GTAGAGGCAGGTGGGGATGGAGTTCT
TaBCH2-ePPEplus-2R	GTCCGCGAGGCCGCGGTTGAAGAAG
TaBCH2-CK-2F	GTTTCGGCAGGTGGGGATGGAGTTCT
TaBCH2-CK-2R	CGTACGGAGGCCGCGGTTGAAGAAG
TaDIR-PPE-2F	CGATGTCAACAAACCAGCGTTGTCTC
TaDIR-PPE-2R	TGACCACTCGTGCATGTACACGACTG
TaDIR-ePPE-2F	ACAGTGCAACAAACCAGCGTTGTCTC
TaDIR-ePPE-2R	GCCAATCTCGTGCATGTACACGACTG
TaDIR-V223A-2F	CAGATCCAACAAACCAGCGTTGTCTC
TaDIR-V223A-2R	CTTGTACTCGTGCATGTACACGACTG
TaDIR-ePPEmax*-2F	AGTCAACAACAAACCAGCGTTGTCTC
TaDIR-ePPEmax*-2R	AGTTCCCTCGTGCATGTACACGACTG
TaDIR-ePPEplus-2F	GTAGAGCAACAAACCAGCGTTGTCTC
TaDIR-ePPEplus-2R	GTCCGCCTCGTGCATGTACACGACTG
TaDIR-CK-2F	ACTGATCAACAAACCAGCGTTGTCTC
TaDIR-CK-2R	ATGAGCCTCGTGCATGTACACGACTG
TaDME-PPE-2F	CGATGTTGAAGTCACTAGAAATGATG	2nd round PCR for deep sequencing in Fig. 3.
TaDME-PPE-2R	TGACCACTTTTACCAGATGGTTTTTC
TaDME-ePPE-2F	ACAGTGTGAAGTCACTAGAAATGATG
TaDME-ePPE-2R	GCCAATCTTTTACCAGATGGTTTTTC
TaDME-V223A-2F	CAGATCTGAAGTCACTAGAAATGATG
TaDME-V223A-2R	CTTGTACTTTTACCAGATGGTTTTTC
TaDME-ePPEmax*-2F	AGTCAATGAAGTCACTAGAAATGATG
TaDME-ePPEmax*-2R	AGTTCCCTTTTACCAGATGGTTTTTC
TaDME-ePPEplus-2F	GTAGAGTGAAGTCACTAGAAATGATG
TaDME-ePPEplus-2R	GTCCGCCTTTTACCAGATGGTTTTTC
TaDME-CK-2F	GTTTCGTGAAGTCACTAGAAATGATG
TaDME-CK-2R	CGTACGCTTTTACCAGATGGTTTTTC
TaGW2-PPE-2F	CGATGTCAGGAGCAAGGAAGTATAGG
TaGW2-PPE-2R	TGACCATACTACCAGTCATGTAAGAG
TaGW2-ePPE-2F	ACAGTGCAGGAGCAAGGAAGTATAGG
TaGW2-ePPE-2R	GCCAATTACTACCAGTCATGTAAGAG
TaGW2-V223A-2F	CAGATCCAGGAGCAAGGAAGTATAGG
TaGW2-V223A-2R	CTTGTATACTACCAGTCATGTAAGAG
TaGW2-ePPEmax*-2F	AGTCAACAGGAGCAAGGAAGTATAGG
TaGW2-ePPEmax*-2R	AGTTCCTACTACCAGTCATGTAAGAG
TaGW2-ePPEplus-2F	GTAGAGCAGGAGCAAGGAAGTATAGG
TaGW2-ePPEplus-2R	GTCCGCTACTACCAGTCATGTAAGAG
TaGW2-CK-2F	GTTTCGCAGGAGCAAGGAAGTATAGG
TaGW2-CK-2R	CGTACGTACTACCAGTCATGTAAGAG
TaLCYe-PPE-2F	CGATGTGGACGAATTCAAAGGTAGCCATTA
TaLCYe-PPE-2R	TGACCATACCTTCTCAGCAACTCCTCG
TaLCYe-ePPE-2F	ACAGTGGGACGAATTCAAAGGTAGCCATTA
TaLCYe-ePPE-2R	GCCAATTACCTTCTCAGCAACTCCTCG
TaLCYe-V223A-2F	CAGATCGGACGAATTCAAAGGTAGCCATTA
TaLCYe-V223A-2R	CTTGTATACCTTCTCAGCAACTCCTCG
TaLCYe-ePPEmax*-2F	AGTCAAGGACGAATTCAAAGGTAGCCATTA
TaLCYe-ePPEmax*-2R	AGTTCCTACCTTCTCAGCAACTCCTCG
TaLCYe-ePPEplus-2F	GTAGAGGGACGAATTCAAAGGTAGCCATTA
TaLCYe-ePPEplus-2R	GTCCGCTACCTTCTCAGCAACTCCTCG
TaLCYe-CK-2F	GTTTCGGGACGAATTCAAAGGTAGCCATTA
TaLCYe-CK-2R	CGTACGTACCTTCTCAGCAACTCCTCG
TaLOX2-PPE-2F	CGATGTCTGATGATCCGCATGTATGG
TaLOX2-PPE-2R	TGACCAGGAGAGGTCGACGTAGGTGC
TaLOX2-ePPE-2F	ACAGTGCTGATGATCCGCATGTATGG
TaLOX2-ePPE-2R	GCCAATGGAGAGGTCGACGTAGGTGC
TaLOX2-V223A-2F	CAGATCCTGATGATCCGCATGTATGG
TaLOX2-V223A-2R	CTTGTAGGAGAGGTCGACGTAGGTGC
TaLOX2-ePPEmax*-2F	AGTCAACTGATGATCCGCATGTATGG
TaLOX2-ePPEmax*-2R	AGTTCCGGAGAGGTCGACGTAGGTGC
TaLOX2-ePPEplus-2F	GTAGAGCTGATGATCCGCATGTATGG
TaLOX2-ePPEplus-2R	GTCCGCGGAGAGGTCGACGTAGGTGC
TaLOX2-CK-2F	GTTTCGCTGATGATCCGCATGTATGG
TaLOX2-CK-2R	CGTACGGGAGAGGTCGACGTAGGTGC
TaPDS-PPE-2F	CGATGTCTTGGCCGGAGAAGGTGAAG
TaPDS-PPE-2R	TGACCAAGCCTCATAGAGATTGCAATATG
TaPDS-ePPE-2F	ACAGTGCTTGGCCGGAGAAGGTGAAG
TaPDS-ePPE-2R	GCCAATAGCCTCATAGAGATTGCAATATG
TaPDS-V223A-2F	CAGATCCTTGGCCGGAGAAGGTGAAG
TaPDS-V223A-2R	CTTGTAAGCCTCATAGAGATTGCAATATG
TaPDS-ePPEmax*-2F	AGTCAACTTGGCCGGAGAAGGTGAAG
TaPDS-ePPEmax*-2R	AGTTCCAGCCTCATAGAGATTGCAATATG
TaPDS-ePPEplus-2F	GTAGAGCTTGGCCGGAGAAGGTGAAG
TaPDS-ePPEplus-2R	GTCCGCAGCCTCATAGAGATTGCAATATG
TaPDS-CK-2F	GTTTCGCTTGGCCGGAGAAGGTGAAG
TaPDS-CK-2R	CGTACGAGCCTCATAGAGATTGCAATATG
TaRht1-PPE-2F	CGATGTGCGCCAGGAGCTCTGTGGTG
TaRht1-PPE-2R	TGACCACCAGCAAGGGTATCTGCTTC
TaRht1-ePPE-2F	ACAGTGGCGCCAGGAGCTCTGTGGTG
TaRht1-ePPE-2R	GCCAATCCAGCAAGGGTATCTGCTTC
TaRht1-V223A-2F	CAGATCGCGCCAGGAGCTCTGTGGTG
TaRht1-V223A-2R	CTTGTACCAGCAAGGGTATCTGCTTC
TaRht1-ePPEmax*-2F	AGTCAAGCGCCAGGAGCTCTGTGGTG
TaRht1-ePPEmax*-2R	AGTTCCCCAGCAAGGGTATCTGCTTC
TaRht1-ePPEplus-2F	GTAGAGGCGCCAGGAGCTCTGTGGTG
TaRht1-ePPEplus-2R	GTCCGCCCAGCAAGGGTATCTGCTTC
TaRht1-CK-2F	GTTTCGGCGCCAGGAGCTCTGTGGTG
TaRht1-CK-2R	CGTACGCCAGCAAGGGTATCTGCTTC
TaSBEIIa-PPE-2F	CGATGTTTCTTGCTGTAACTGCAAG
TaSBEIIa-PPE-2R	TGACCAATTTGGTAAGTGAATAACG
TaSBEIIa-ePPE-2F	ACAGTGTTCTTGCTGTAACTGCAAG
TaSBEIIa-ePPE-2R	GCCAATATTTGGTAAGTGAATAACG
TaSBEIIa-V223A-2F	CAGATCTTCTTGCTGTAACTGCAAG
TaSBEIIa-V223A-2R	CTTGTAATTTGGTAAGTGAATAACG
TaSBEIIa-ePPEmax*-2F	AGTCAATTCTTGCTGTAACTGCAAG
TaSBEIIa-ePPEmax*-2R	AGTTCCATTTGGTAAGTGAATAACG
TaSBEIIa-ePPEplus-2F	GTAGAGTTCTTGCTGTAACTGCAAG
TaSBEIIa-ePPEplus-2R	GTCCGCATTTGGTAAGTGAATAACG
TaSBEIIa-CK-2F	GTTTCGTTCTTGCTGTAACTGCAAG
TaSBEIIa-CK-2R	CGTACGATTTGGTAAGTGAATAACG
TaSINA-PPE-2F	CGATGTTGCAAGCTCTCCGTGGAGCG
TaSINA-PPE-2R	TGACCATGCGGACGGTGAGCGTGAGC
TaSINA-ePPE-2F	ACAGTGTGCAAGCTCTCCGTGGAGCG
TaSINA-ePPE-2R	GCCAATTGCGGACGGTGAGCGTGAGC
TaSINA-V223A-2F	CAGATCTGCAAGCTCTCCGTGGAGCG
TaSINA-V223A-2R	CTTGTATGCGGACGGTGAGCGTGAGC
TaSINA-ePPEmax*-2F	AGTCAATGCAAGCTCTCCGTGGAGCG
TaSINA-ePPEmax*-2R	AGTTCCTGCGGACGGTGAGCGTGAGC
TaSINA-ePPEplus-2F	GTAGAGTGCAAGCTCTCCGTGGAGCG
TaSINA-ePPEplus-2R	GTCCGCTGCGGACGGTGAGCGTGAGC
TaSINA-CK-2F	GTTTCGTGCAAGCTCTCCGTGGAGCG
TaSINA-CK-2R	CGTACGTGCGGACGGTGAGCGTGAGC
TaVRN3-PPE-2F	CGATGTAAGTCCCTGGTGTTGAAGTTCTG
TaVRN3-PPE-2R	TGACCAGTCTACATGTGTGTGCAGGC
TaVRN3-ePPE-2F	ACAGTGAAGTCCCTGGTGTTGAAGTTCTG
TaVRN3-ePPE-2R	GCCAATGTCTACATGTGTGTGCAGGC
TaVRN3-V223A-2F	CAGATCAAGTCCCTGGTGTTGAAGTTCTG
TaVRN3-V223A-2R	CTTGTAGTCTACATGTGTGTGCAGGC
TaVRN3-ePPEmax*-2F	AGTCAAAAGTCCCTGGTGTTGAAGTTCTG
TaVRN3-ePPEmax*-2R	AGTTCCGTCTACATGTGTGTGCAGGC
TaVRN3-ePPEplus-2F	GTAGAGAAGTCCCTGGTGTTGAAGTTCTG
TaVRN3-ePPEplus-2R	GTCCGCGTCTACATGTGTGTGCAGGC
TaVRN3-CK-2F	GTTTCGAAGTCCCTGGTGTTGAAGTTCTG
TaVRN3-CK-2R	CGTACGGTCTACATGTGTGTGCAGGC
TaWTK3-PPE-2F	CGATGTTGGCACCGGAGTTTTGTAC
TaWTK3-PPE-2R	TGACCAGTGGTATTTGTTTTCCCATGATG
TaWTK3-ePPE-2F	ACAGTGTGGCACCGGAGTTTTGTAC
TaWTK3-ePPE-2R	GCCAATGTGGTATTTGTTTTCCCATGATG
TaWTK3-V223A-2F	CAGATCTGGCACCGGAGTTTTGTAC
TaWTK3-V223A-2R	CTTGTAGTGGTATTTGTTTTCCCATGATG
TaWTK3-ePPEmax*-2F	ATCACGTGGCACCGGAGTTTTGTAC
TaWTK3-ePPEmax*-2R	TTAGGCGTGGTATTTGTTTTCCCATGATG
TaWTK3-ePPEplus-2F	ACTTGATGGCACCGGAGTTTTGTAC
TaWTK3-ePPEplus-2R	GATCAGGTGGTATTTGTTTTCCCATGATG
TaWTK3-CK-2F	TAGCTTTGGCACCGGAGTTTTGTAC
TaWTK3-CK-2R	GGCTACGTGGTATTTGTTTTCCCATGATG
TaSBEIIa-pegRNA-Pol III promoter-2F	CGATGTTTCTTGCTGTAACTGCAAG	2nd round PCR for deep sequencing in Fig. 4b.
TaSBEIIa-pegRNA-Pol III promoter-2R	TGACCAATTTGGTAAGTGAATAACG
TaSBEIIa-pegRNA-tRNA-2F	ACAGTGTTCTTGCTGTAACTGCAAG
TaSBEIIa-pegRNA-tRNA-2R	GCCAATATTTGGTAAGTGAATAACG
TaSBEIIa-pegRNA-ribozyme-2F	CAGATCTTCTTGCTGTAACTGCAAG
TaSBEIIa-pegRNA-ribozyme-2R	CTTGTAATTTGGTAAGTGAATAACG
TaSBEIIa-pegRNA-Csy4-2F	AGTCAATTCTTGCTGTAACTGCAAG
TaSBEIIa-pegRNA-Csy4-2R	AGTTCCATTTGGTAAGTGAATAACG
TaSBEIIa-epegRNA-Pol III promoter-2F	GTAGAGTTCTTGCTGTAACTGCAAG
TaSBEIIa-epegRNA-Pol III promoter-2R	GTCCGCATTTGGTAAGTGAATAACG
TaSBEIIa-epegRNA-tRNA-2F	GTTTCGTTCTTGCTGTAACTGCAAG
TaSBEIIa-epegRNA-tRNA-2R	CGTACGATTTGGTAAGTGAATAACG
TaSBEIIa-epegRNA-ribozyme-2F	ACTGATTTCTTGCTGTAACTGCAAG
TaSBEIIa-epegRNA-ribozyme-2R	ATGAGCATTTGGTAAGTGAATAACG
TaSBEIIa-epegRNA-Csy4-2F	TCATTCTTCTTGCTGTAACTGCAAG
TaSBEIIa-epegRNA-Csy4-2R	TCCCGAATTTGGTAAGTGAATAACG
TaSBEIIa-CK-2F	TACAGCTTCTTGCTGTAACTGCAAG
TaSBEIIa-CK-2R	TATAATATTTGGTAAGTGAATAACG
TaLOX2-pegRNA-Pol III promoter-2F	CGATGTCTGATGATCCGCATGTATGG
TaLOX2-pegRNA-Pol III promoter-2R	TGACCAGGAGAGGTCGACGTAGGTGC
TaLOX2-pegRNA-tRNA-2F	ACAGTGCTGATGATCCGCATGTATGG
TaLOX2-pegRNA-tRNA-2R	GCCAATGGAGAGGTCGACGTAGGTGC
TaLOX2-pegRNA-ribozyme-2F	CAGATCCTGATGATCCGCATGTATGG
TaLOX2-pegRNA-ribozyme-2R	CTTGTAGGAGAGGTCGACGTAGGTGC
TaLOX2-pegRNA-Csy4-2F	AGTCAACTGATGATCCGCATGTATGG
TaLOX2-pegRNA-Csy4-2R	AGTTCCGGAGAGGTCGACGTAGGTGC
TaLOX2-epegRNA-Pol III promoter-2F	GTAGAGCTGATGATCCGCATGTATGG
TaLOX2-epegRNA-Pol III promoter-2R	GTCCGCGGAGAGGTCGACGTAGGTGC
TaLOX2-epegRNA-tRNA-2F	GTTTCGCTGATGATCCGCATGTATGG
TaLOX2-epegRNA-tRNA-2R	CGTACGGGAGAGGTCGACGTAGGTGC
TaLOX2-epegRNA-ribozyme-2F	ACTGATCTGATGATCCGCATGTATGG
TaLOX2-epegRNA-ribozyme-2R	ATGAGCGGAGAGGTCGACGTAGGTGC
TaLOX2-epegRNA-Csy4-2F	TCATTCCTGATGATCCGCATGTATGG
TaLOX2-epegRNA-Csy4-2R	TCCCGAGGAGAGGTCGACGTAGGTGC
TaLOX2-CK-2F	TACAGCCTGATGATCCGCATGTATGG
TaLOX2-CK-2R	TATAATGGAGAGGTCGACGTAGGTGC
TaDME-pegRNA-Pol III promoter-2F	CGATGTTGAAGTCACTAGAAATGATG
TaDME-pegRNA-Pol III promoter-2R	TGACCACTTTTACCAGATGGTTTTTC
TaDME-pegRNA-tRNA-2F	ACAGTGTGAAGTCACTAGAAATGATG
TaDME-pegRNA-tRNA-2R	GCCAATCTTTTACCAGATGGTTTTTC
TaDME-pegRNA-ribozyme-2F	CAGATCTGAAGTCACTAGAAATGATG
TaDME-pegRNA-ribozyme-2R	CTTGTACTTTTACCAGATGGTTTTTC
TaDME-pegRNA-Csy4-2F	AGTCAATGAAGTCACTAGAAATGATG
TaDME-pegRNA-Csy4-2R	AGTTCCCTTTTACCAGATGGTTTTTC
TaDME-epegRNA-Pol III promoter-2F	GTAGAGTGAAGTCACTAGAAATGATG
TaDME-epegRNA-Pol III promoter-2R	GTCCGCCTTTTACCAGATGGTTTTTC
TaDME-epegRNA-tRNA-2F	GTTTCGTGAAGTCACTAGAAATGATG
TaDME-epegRNA-tRNA-2R	CGTACGCTTTTACCAGATGGTTTTTC
TaDME-epegRNA-ribozyme-2F	ACTGATTGAAGTCACTAGAAATGATG
TaDME-epegRNA-ribozyme-2R	ATGAGCCTTTTACCAGATGGTTTTTC
TaDME-epegRNA-Csy4-2F	TCATTCTGAAGTCACTAGAAATGATG
TaDME-epegRNA-Csy4-2R	TCCCGACTTTTACCAGATGGTTTTTC
TaDME-CK-2F	TACAGCTGAAGTCACTAGAAATGATG
TaDME-CK-2R	TATAATCTTTTACCAGATGGTTTTTC
TaGW2-pegRNA-Pol III promoter-2F	CGATGTCAGGAGCAAGGAAGTATAGG
TaGW2-pegRNA-Pol III promoter-2R	TGACCATACTACCAGTCATGTAAGAG
TaGW2-pegRNA-tRNA-2F	ACAGTGCAGGAGCAAGGAAGTATAGG
TaGW2-pegRNA-tRNA-2R	GCCAATTACTACCAGTCATGTAAGAG
TaGW2-pegRNA-ribozyme-2F	CAGATCCAGGAGCAAGGAAGTATAGG
TaGW2-pegRNA-ribozyme-2R	CTTGTATACTACCAGTCATGTAAGAG
TaGW2-pegRNA-Csy4-2F	AGTCAACAGGAGCAAGGAAGTATAGG
TaGW2-pegRNA-Csy4-2R	AGTTCCTACTACCAGTCATGTAAGAG
TaGW2-epegRNA-Pol III promoter-2F	GTAGAGCAGGAGCAAGGAAGTATAGG
TaGW2-epegRNA-Pol III promoter-2R	GTCCGCTACTACCAGTCATGTAAGAG
TaGW2-epegtRNA-2F	GTTTCGCAGGAGCAAGGAAGTATAGG
TaGW2-epegtRNA-2R	CGTACGTACTACCAGTCATGTAAGAG
TaGW2-epegRNA-ribozyme-2F	ACTGATCAGGAGCAAGGAAGTATAGG
TaGW2-epegRNA-ribozyme-2R	ATGAGCTACTACCAGTCATGTAAGAG
TaGW2-epegRNA-Csy4-2F	TCATTCCAGGAGCAAGGAAGTATAGG
TaGW2-epegRNA-Csy4-2R	TCCCGATACTACCAGTCATGTAAGAG
TaGW2-CK-2F	TACAGCCAGGAGCAAGGAAGTATAGG
TaGW2-CK-2R	TATAATTACTACCAGTCATGTAAGAG
TaSBEIIa-CMPE4-2F	CGATGTTTCTTGCTGTAACTGCAAG	2nd round PCR for deep sequencing in Fig. 4d.
TaSBEIIa-CMPE4-2R	TGACCAATTTGGTAAGTGAATAACG
TaSBEIIa-CMPE5-2F	ACAGTGTTCTTGCTGTAACTGCAAG
TaSBEIIa-CMPE5-2R	GCCAATATTTGGTAAGTGAATAACG
TaSBEIIa-CMPE6-2F	CAGATCTTCTTGCTGTAACTGCAAG
TaSBEIIa-CMPE6-2R	CTTGTAATTTGGTAAGTGAATAACG
TaSBEIIa-CMPE8-2F	AGTCAATTCTTGCTGTAACTGCAAG
TaSBEIIa-CMPE8-2R	AGTTCCATTTGGTAAGTGAATAACG
TaSBEIIa-CMPE9-2F	GTAGAGTTCTTGCTGTAACTGCAAG
TaSBEIIa-CMPE9-2R	GTCCGCATTTGGTAAGTGAATAACG
TaSBEIIa-CMPE10-2F	GTTTCGTTCTTGCTGTAACTGCAAG
TaSBEIIa-CMPE10-2R	CGTACGATTTGGTAAGTGAATAACG
TaSBEIIa-CK-2F	ACTGATTTCTTGCTGTAACTGCAAG
TaSBEIIa-CK-2R	ATGAGCATTTGGTAAGTGAATAACG
TaLOX2-CMPE4-2F	CGATGTCTGATGATCCGCATGTATGG
TaLOX2-CMPE4-2R	TGACCAGGAGAGGTCGACGTAGGTGC
TaLOX2-CMPE5-2F	ACAGTGCTGATGATCCGCATGTATGG
TaLOX2-CMPE5-2R	GCCAATGGAGAGGTCGACGTAGGTGC
TaLOX2-CMPE6-2F	CAGATCCTGATGATCCGCATGTATGG
TaLOX2-CMPE6-2R	CTTGTAGGAGAGGTCGACGTAGGTGC
TaLOX2-CMPE8-2F	AGTCAACTGATGATCCGCATGTATGG
TaLOX2-CMPE8-2R	AGTTCCGGAGAGGTCGACGTAGGTGC
TaLOX2-CMPE9-2F	GTAGAGCTGATGATCCGCATGTATGG
TaLOX2-CMPE9-2R	GTCCGCGGAGAGGTCGACGTAGGTGC
TaLOX2-CMPE10-2F	GTTTCGCTGATGATCCGCATGTATGG
TaLOX2-CMPE10-2R	CGTACGGGAGAGGTCGACGTAGGTGC
TaLOX2-CK-2F	ACTGATCTGATGATCCGCATGTATGG
TaLOX2-CK-2R	ATGAGCGGAGAGGTCGACGTAGGTGC
TaDME-CMPE4-2F	CGATGTTGAAGTCACTAGAAATGATG
TaDME-CMPE4-2R	TGACCACTTTTACCAGATGGTTTTTC
TaDME-CMPE5-2F	ACAGTGTGAAGTCACTAGAAATGATG
TaDME-CMPE5-2R	GCCAATCTTTTACCAGATGGTTTTTC
TaDME-CMPE6-2F	CAGATCTGAAGTCACTAGAAATGATG
TaDME-CMPE6-2R	CTTGTACTTTTACCAGATGGTTTTTC
TaDME-CMPE8-2F	AGTCAATGAAGTCACTAGAAATGATG
TaDME-CMPE8-2R	AGTTCCCTTTTACCAGATGGTTTTTC
TaDME-CMPE9-2F	GTAGAGTGAAGTCACTAGAAATGATG
TaDME-CMPE9-2R	GTCCGCCTTTTACCAGATGGTTTTTC
TaDME-CMPE10-2F	GTTTCGTGAAGTCACTAGAAATGATG
TaDME-CMPE10-2R	CGTACGCTTTTACCAGATGGTTTTTC
TaDME-CK-2F	ACTGATTGAAGTCACTAGAAATGATG
TaDME-CK-2R	ATGAGCCTTTTACCAGATGGTTTTTC
TaGW2-CMPE4-2F	CGATGTCAGGAGCAAGGAAGTATAGG
TaGW2-CMPE4-2R	TGACCATACTACCAGTCATGTAAGAG
TaGW2-CMPE5-2F	ACAGTGCAGGAGCAAGGAAGTATAGG
TaGW2-CMPE5-2R	GCCAATTACTACCAGTCATGTAAGAG
TaGW2-CMPE6-2F	CAGATCCAGGAGCAAGGAAGTATAGG
TaGW2-CMPE6-2R	CTTGTATACTACCAGTCATGTAAGAG
TaGW2-CMPE8-2F	AGTCAACAGGAGCAAGGAAGTATAGG
TaGW2-CMPE8-2R	AGTTCCTACTACCAGTCATGTAAGAG
TaGW2-CMPE9-2F	GTAGAGCAGGAGCAAGGAAGTATAGG
TaGW2-CMPE9-2R	GTCCGCTACTACCAGTCATGTAAGAG
TaGW2-CMPE10-2F	GTTTCGCAGGAGCAAGGAAGTATAGG
TaGW2-CMPE10-2R	CGTACGTACTACCAGTCATGTAAGAG
TaGW2-CK-2F	ACTGATCAGGAGCAAGGAAGTATAGG
TaGW2-CK-2R	ATGAGCTACTACCAGTCATGTAAGAG
TaALS-T1-CMPE5-2F	CGATGTAGCGCTGCGGCATCGTCGAC
TaALS-T1-CMPE5-2R	TGACCAGTGGCGACGCAGACGCCGAC
TaALS-T1-CMPE6-2F	ACAGTGAGCGCTGCGGCATCGTCGAC
TaALS-T1-CMPE6-2R	GCCAATGTGGCGACGCAGACGCCGAC
TaALS-T1-CMPE8-2F	CAGATCAGCGCTGCGGCATCGTCGAC
TaALS-T1-CMPE8-2R	CTTGTAGTGGCGACGCAGACGCCGAC
TaALS-T1-CMPE9-2F	AGTCAAAGCGCTGCGGCATCGTCGAC
TaALS-T1-CMPE9-2R	AGTTCCGTGGCGACGCAGACGCCGAC
TaALS-T1-CMPE10-2F	GTAGAGAGCGCTGCGGCATCGTCGAC
TaALS-T1-CMPE10-2R	GTCCGCGTGGCGACGCAGACGCCGAC
TaALS-T1-CK-2F	GTTTCGAGCGCTGCGGCATCGTCGAC
TaALS-T1-CK-2R	CGTACGGTGGCGACGCAGACGCCGAC
TaRht1-CMPE6-2F	CGATGTGCGCCAGGAGCTCTGTGGTG
TaRht1-CMPE6-2R	TGACCACCAGCAAGGGTATCTGCTTC
TaRht1-CMPE8-2F	ACAGTGGCGCCAGGAGCTCTGTGGTG
TaRht1-CMPE8-2R	GCCAATCCAGCAAGGGTATCTGCTTC
TaRht1-CMPE9-2F	CAGATCGCGCCAGGAGCTCTGTGGTG
TaRht1-CMPE9-2R	CTTGTACCAGCAAGGGTATCTGCTTC
TaRht1-CMPE10-2F	AGTCAAGCGCCAGGAGCTCTGTGGTG
TaRht1-CMPE10-2R	AGTTCCCCAGCAAGGGTATCTGCTTC
TaRht1-CK-2F	GTAGAGGCGCCAGGAGCTCTGTGGTG
TaRht1-CK-2R	GTCCGCCCAGCAAGGGTATCTGCTTC
TaACC-T1-CMPE8-2F	CGATGTACAACCATTTTACATCTGGC
TaACC-T1-CMPE8-2R	TGACCACTTACATATAGAGCTCCTCC
TaACC-T1-CMPE9-2F	ACAGTGACAACCATTTTACATCTGGC
TaACC-T1-CMPE9-2R	GCCAATCTTACATATAGAGCTCCTCC
TaACC-T1-CMPE10-2F	CAGATCACAACCATTTTACATCTGGC
TaACC-T1-CMPE10-2R	CTTGTACTTACATATAGAGCTCCTCC
TaACC-T1-CK-2F	AGTCAAACAACCATTTTACATCTGGC
TaACC-T1-CK-2R	AGTTCCCTTACATATAGAGCTCCTCC
TaWTK3-CMPE8-2F	CGATGTTGGCACCGGAGTTTTGTAC
TaWTK3-CMPE8-2R	TGACCAGTGGTATTTGTTTTCCCATGATG
TaWTK3-CMPE9-2F	ACAGTGTGGCACCGGAGTTTTGTAC
TaWTK3-CMPE9-2R	GCCAATGTGGTATTTGTTTTCCCATGATG
TaWTK3-CMPE10-2F	CAGATCTGGCACCGGAGTTTTGTAC
TaWTK3-CMPE10-2R	CTTGTAGTGGTATTTGTTTTCCCATGATG
TaWTK3-CK-2F	ATCACGTGGCACCGGAGTTTTGTAC
TaWTK3-CK-2R	TTAGGCGTGGTATTTGTTTTCCCATGATG
TaDIR-CMPE9-2F	CGATGTCAACAAACCAGCGTTGTCTC
TaDIR-CMPE9-2R	TGACCACTCGTGCATGTACACGACTG
TaDIR-CMPE10-2F	ACAGTGCAACAAACCAGCGTTGTCTC
TaDIR-CMPE10-2R	GCCAATCTCGTGCATGTACACGACTG
TaDIR-CK-2F	CAGATCCAACAAACCAGCGTTGTCTC
TaDIR-CK-2R	CTTGTACTCGTGCATGTACACGACTG
TaGASR7-CMPE10-2F	CGATGTAACCAAGAATCTAGGGGCAC
TaGASR7-CMPE10-2R	TGACCAGTGCAGAGTGCTCGTCCAAG
TaGASR7-CK-2F	ACAGTGAACCAAGAATCTAGGGGCAC
TaGASR7-CK-2R	GCCAATGTGCAGAGTGCTCGTCCAAG
TaWTK3-T0-1-2F	CGATGTTGGCACCGGAGTTTTGTAC	2nd round PCR for deep sequencing in Fig. 5.
TaWTK3-T0-1-2R	TGACCAGTGGTATTTGTTTTCCCATGATG
TaWTK3-T0-2-2F	ACAGTGTGGCACCGGAGTTTTGTAC
TaWTK3-T0-2-2R	GCCAATGTGGTATTTGTTTTCCCATGATG
TaWTK3-T0-3-2F	CAGATCTGGCACCGGAGTTTTGTAC
TaWTK3-T0-3-2R	CTTGTAGTGGTATTTGTTTTCCCATGATG
TaWTK3-T0-4-2F	ATCACGTGGCACCGGAGTTTTGTAC
TaWTK3-T0-4-2R	TTAGGCGTGGTATTTGTTTTCCCATGATG
TaWTK3-T0-5-2F	ACTTGATGGCACCGGAGTTTTGTAC
TaWTK3-T0-5-2R	GATCAGGTGGTATTTGTTTTCCCATGATG
TaWTK3-T0-6-2F	TAGCTTTGGCACCGGAGTTTTGTAC
TaWTK3-T0-6-2R	GGCTACGTGGTATTTGTTTTCCCATGATG
TaWTK3-T0-7-2F	AGTCAATGGCACCGGAGTTTTGTAC
TaWTK3-T0-7-2R	AGTTCCGTGGTATTTGTTTTCCCATGATG
TaWTK3-T0-8-2F	ATGTCATGGCACCGGAGTTTTGTAC
TaWTK3-T0-8-2R	CCGTCCGTGGTATTTGTTTTCCCATGATG
TaWTK3-T0-9-2F	GTAGAGTGGCACCGGAGTTTTGTAC
TaWTK3-T0-9-2R	GTCCGCGTGGTATTTGTTTTCCCATGATG
TaWTK3-T0-10-2F	GTGAAATGGCACCGGAGTTTTGTAC
TaWTK3-T0-10-2R	GTGGCCGTGGTATTTGTTTTCCCATGATG
TaWTK3-T0-11-2F	GTTTCGTGGCACCGGAGTTTTGTAC
TaWTK3-T0-11-2R	CGTACGGTGGTATTTGTTTTCCCATGATG
TaWTK3-T0-12-2F	GAGTGGTGGCACCGGAGTTTTGTAC
TaWTK3-T0-12-2R	GGTAGCGTGGTATTTGTTTTCCCATGATG
TaWTK3-T0-13-2F	ACTGATTGGCACCGGAGTTTTGTAC
TaWTK3-T0-13-2R	ATGAGCGTGGTATTTGTTTTCCCATGATG
TaWTK3-T0-14-2F	ATTCCTTGGCACCGGAGTTTTGTAC
TaWTK3-T0-14-2R	CAAAAGGTGGTATTTGTTTTCCCATGATG
TaWTK3-T0-15-2F	CGATGTTGGCACCGGAGTTTTGTAC
TaWTK3-T0-15-2R	TGACCAGTGGTATTTGTTTTCCCATGATG
TaWTK3-T0-16-2F	ACAGTGTGGCACCGGAGTTTTGTAC
TaWTK3-T0-16-2R	GCCAATGTGGTATTTGTTTTCCCATGATG
TaWTK3-T0-17-2F	CAGATCTGGCACCGGAGTTTTGTAC
TaWTK3-T0-17-2R	CTTGTAGTGGTATTTGTTTTCCCATGATG
TaWTK3-T0-18-2F	ATCACGTGGCACCGGAGTTTTGTAC
TaWTK3-T0-18-2R	TTAGGCGTGGTATTTGTTTTCCCATGATG
TaWTK3-T0-19-2F	ACTTGATGGCACCGGAGTTTTGTAC
TaWTK3-T0-19-2R	GATCAGGTGGTATTTGTTTTCCCATGATG
TaWTK3-T0-20-2F	TAGCTTTGGCACCGGAGTTTTGTAC
TaWTK3-T0-20-2R	GGCTACGTGGTATTTGTTTTCCCATGATG
TaWTK3-T0-21-2F	AGTCAATGGCACCGGAGTTTTGTAC
TaWTK3-T0-21-2R	AGTTCCGTGGTATTTGTTTTCCCATGATG
TaWTK3-T0-22-2F	ATGTCATGGCACCGGAGTTTTGTAC
TaWTK3-T0-22-2R	CCGTCCGTGGTATTTGTTTTCCCATGATG
TaWTK3-T0-23-2F	GTAGAGTGGCACCGGAGTTTTGTAC
TaWTK3-T0-23-2R	GTCCGCGTGGTATTTGTTTTCCCATGATG
TaWTK3-T0-24-2F	GTGAAATGGCACCGGAGTTTTGTAC
TaWTK3-T0-24-2R	GTGGCCGTGGTATTTGTTTTCCCATGATG
TaWTK3-T0-25-2F	GTTTCGTGGCACCGGAGTTTTGTAC
TaWTK3-T0-25-2R	CGTACGGTGGTATTTGTTTTCCCATGATG
TaWTK3-T0-26-2F	GAGTGGTGGCACCGGAGTTTTGTAC
TaWTK3-T0-26-2R	GGTAGCGTGGTATTTGTTTTCCCATGATG
TaWTK3-T0-27-2F	ACTGATTGGCACCGGAGTTTTGTAC
TaWTK3-T0-27-2R	ATGAGCGTGGTATTTGTTTTCCCATGATG
TaWTK3-T0-28-2F	ATTCCTTGGCACCGGAGTTTTGTAC
TaWTK3-T0-28-2R	CAAAAGGTGGTATTTGTTTTCCCATGATG
TaWTK3-T0-29-2F	CGATGTTGGCACCGGAGTTTTGTAC
TaWTK3-T0-29-2R	TGACCAGTGGTATTTGTTTTCCCATGATG
TaWTK3-T0-30-2F	ACAGTGTGGCACCGGAGTTTTGTAC
TaWTK3-T0-30-2R	GCCAATGTGGTATTTGTTTTCCCATGATG
TaWTK3-T0-31-2F	CAGATCTGGCACCGGAGTTTTGTAC
TaWTK3-T0-31-2R	CTTGTAGTGGTATTTGTTTTCCCATGATG
TaWTK3-T0-32-2F	ATCACGTGGCACCGGAGTTTTGTAC
TaWTK3-T0-32-2R	TTAGGCGTGGTATTTGTTTTCCCATGATG
TaWTK3-T0-33-2F	CAACTATGGCACCGGAGTTTTGTAC
TaWTK3-T0-33-2R	CACCGGGTGGTATTTGTTTTCCCATGATG
TaWTK3-T0-34-2F	ACTTGATGGCACCGGAGTTTTGTAC
TaWTK3-T0-34-2R	GATCAGGTGGTATTTGTTTTCCCATGATG
TaWTK3-T0-35-2F	TAGCTTTGGCACCGGAGTTTTGTAC
TaWTK3-T0-35-2R	GGCTACGTGGTATTTGTTTTCCCATGATG
TaWTK3-T0-36-2F	AGTCAATGGCACCGGAGTTTTGTAC
TaWTK3-T0-36-2R	AGTTCCGTGGTATTTGTTTTCCCATGATG
TaWTK3-T0-37-2F	ATGTCATGGCACCGGAGTTTTGTAC
TaWTK3-T0-37-2R	CCGTCCGTGGTATTTGTTTTCCCATGATG
TaWTK3-T0-38-2F	GTAGAGTGGCACCGGAGTTTTGTAC
TaWTK3-T0-38-2R	GTCCGCGTGGTATTTGTTTTCCCATGATG
TaWTK3-T0-39-2F	GTGAAATGGCACCGGAGTTTTGTAC
TaWTK3-T0-39-2R	GTGGCCGTGGTATTTGTTTTCCCATGATG
TaWTK3-T0-40-2F	GTTTCGTGGCACCGGAGTTTTGTAC
TaWTK3-T0-40-2R	CGTACGGTGGTATTTGTTTTCCCATGATG
TaWTK3-T0-41-2F	GAGTGGTGGCACCGGAGTTTTGTAC
TaWTK3-T0-41-2R	GGTAGCGTGGTATTTGTTTTCCCATGATG
TaWTK3-T0-42-2F	ACTGATTGGCACCGGAGTTTTGTAC
TaWTK3-T0-42-2R	ATGAGCGTGGTATTTGTTTTCCCATGATG
TaWTK3-T0-43-2F	ATTCCTTGGCACCGGAGTTTTGTAC
TaWTK3-T0-43-2R	CAAAAGGTGGTATTTGTTTTCCCATGATG
TaWTK3-T0-44-2F	CGATGTTGGCACCGGAGTTTTGTAC
TaWTK3-T0-44-2R	TGACCAGTGGTATTTGTTTTCCCATGATG
TaWTK3-T0-45-2F	ACAGTGTGGCACCGGAGTTTTGTAC
TaWTK3-T0-45-2R	GCCAATGTGGTATTTGTTTTCCCATGATG
TaWTK3-T0-46-2F	CAGATCTGGCACCGGAGTTTTGTAC
TaWTK3-T0-46-2R	CTTGTAGTGGTATTTGTTTTCCCATGATG
TaWTK3-T0-47-2F	ATCACGTGGCACCGGAGTTTTGTAC
TaWTK3-T0-47-2R	TTAGGCGTGGTATTTGTTTTCCCATGATG
TaWTK3-T0-48-2F	ACTTGATGGCACCGGAGTTTTGTAC
TaWTK3-T0-48-2R	GATCAGGTGGTATTTGTTTTCCCATGATG
TaWTK3-T0-49-2F	TAGCTTTGGCACCGGAGTTTTGTAC
TaWTK3-T0-49-2R	GGCTACGTGGTATTTGTTTTCCCATGATG
TaWTK3-T0-50-2F	AGTCAATGGCACCGGAGTTTTGTAC
TaWTK3-T0-50-2R	AGTTCCGTGGTATTTGTTTTCCCATGATG
TaWTK3-T0-51-2F	ATGTCATGGCACCGGAGTTTTGTAC
TaWTK3-T0-51-2R	CCGTCCGTGGTATTTGTTTTCCCATGATG
TaWTK3-CK-2F	GTAGAGTGGCACCGGAGTTTTGTAC
TaWTK3-CK-2R	GTCCGCGTGGTATTTGTTTTCCCATGATG
TaACC-T2-T0-1-2F	CGATGTGCTGGGCAAGTCTGGTTTCC
TaACC-T2-T0-1-2R	TGACCACACGTAGCTCTGCAGCCTTG
TaACC-T2-T0-2-2F	ACAGTGGCTGGGCAAGTCTGGTTTCC
TaACC-T2-T0-2-2R	GCCAATCACGTAGCTCTGCAGCCTTG
TaACC-T2-T0-3-2F	CAGATCGCTGGGCAAGTCTGGTTTCC
TaACC-T2-T0-3-2R	CTTGTACACGTAGCTCTGCAGCCTTG
TaACC-T2-T0-4-2F	AGTCAAGCTGGGCAAGTCTGGTTTCC
TaACC-T2-T0-4-2R	AGTTCCCACGTAGCTCTGCAGCCTTG
TaACC-T2-T0-5-2F	GTAGAGGCTGGGCAAGTCTGGTTTCC
TaACC-T2-T0-5-2R	GTCCGCCACGTAGCTCTGCAGCCTTG
TaACC-T2-T0-6-2F	GTTTCGGCTGGGCAAGTCTGGTTTCC
TaACC-T2-T0-6-2R	CGTACGCACGTAGCTCTGCAGCCTTG
TaACC-T2-T0-7-2F	ACTGATGCTGGGCAAGTCTGGTTTCC
TaACC-T2-T0-7-2R	ATGAGCCACGTAGCTCTGCAGCCTTG
TaACC-T2-T0-8-2F	TCATTCGCTGGGCAAGTCTGGTTTCC
TaACC-T2-T0-8-2R	TCCCGACACGTAGCTCTGCAGCCTTG
TaACC-T2-T0-9-2F	TACAGCGCTGGGCAAGTCTGGTTTCC
TaACC-T2-T0-9-2R	TATAATCACGTAGCTCTGCAGCCTTG
TaACC-T2-T0-10-2F	CAACTAGCTGGGCAAGTCTGGTTTCC
TaACC-T2-T0-10-2R	CACCGGCACGTAGCTCTGCAGCCTTG
TaACC-T2-T0-11-2F	ATGTCAGCTGGGCAAGTCTGGTTTCC
TaACC-T2-T0-11-2R	CCGTCCCACGTAGCTCTGCAGCCTTG
TaACC-T2-T0-12-2F	GCGCTAGCTGGGCAAGTCTGGTTTCC
TaACC-T2-T0-12-2R	TAATCGCACGTAGCTCTGCAGCCTTG
TaACC-T2-T0-13-2F	ACTTGAGCTGGGCAAGTCTGGTTTCC
TaACC-T2-T0-13-2R	GATCAGCACGTAGCTCTGCAGCCTTG
TaACC-T2-T0-14-2F	TCGAAGGCTGGGCAAGTCTGGTTTCC
TaACC-T2-T0-14-2R	TCGGCACACGTAGCTCTGCAGCCTTG
TaACC-T2-T0-15-2F	CGATGTGCTGGGCAAGTCTGGTTTCC
TaACC-T2-T0-15-2R	TGACCACACGTAGCTCTGCAGCCTTG
TaACC-T2-T0-16-2F	ACAGTGGCTGGGCAAGTCTGGTTTCC
TaACC-T2-T0-16-2R	GCCAATCACGTAGCTCTGCAGCCTTG
TaACC-T2-T0-17-2F	CAGATCGCTGGGCAAGTCTGGTTTCC
TaACC-T2-T0-17-2R	CTTGTACACGTAGCTCTGCAGCCTTG
TaACC-T2-T0-18-2F	AGTCAAGCTGGGCAAGTCTGGTTTCC
TaACC-T2-T0-18-2R	AGTTCCCACGTAGCTCTGCAGCCTTG
TaACC-T2-T0-19-2F	GTAGAGGCTGGGCAAGTCTGGTTTCC
TaACC-T2-T0-19-2R	GTCCGCCACGTAGCTCTGCAGCCTTG
TaACC-T2-T0-20-2F	GTTTCGGCTGGGCAAGTCTGGTTTCC
TaACC-T2-T0-20-2R	CGTACGCACGTAGCTCTGCAGCCTTG
TaACC-T2-T0-21-2F	ACTGATGCTGGGCAAGTCTGGTTTCC
TaACC-T2-T0-21-2R	ATGAGCCACGTAGCTCTGCAGCCTTG
TaACC-T2-T0-22-2F	TCATTCGCTGGGCAAGTCTGGTTTCC
TaACC-T2-T0-22-2R	TCCCGACACGTAGCTCTGCAGCCTTG
TaACC-T2-T0-23-2F	TACAGCGCTGGGCAAGTCTGGTTTCC
TaACC-T2-T0-23-2R	TATAATCACGTAGCTCTGCAGCCTTG
TaACC-T2-T0-24-2F	CAACTAGCTGGGCAAGTCTGGTTTCC
TaACC-T2-T0-24-2R	CACCGGCACGTAGCTCTGCAGCCTTG
TaACC-T2-T0-25-2F	ATGTCAGCTGGGCAAGTCTGGTTTCC
TaACC-T2-T0-25-2R	CCGTCCCACGTAGCTCTGCAGCCTTG
TaACC-T2-T0-26-2F	GCGCTAGCTGGGCAAGTCTGGTTTCC
TaACC-T2-T0-26-2R	TAATCGCACGTAGCTCTGCAGCCTTG
TaACC-T2-T0-27-2F	ACTTGAGCTGGGCAAGTCTGGTTTCC
TaACC-T2-T0-27-2R	GATCAGCACGTAGCTCTGCAGCCTTG
TaACC-T2-T0-28-2F	TCGAAGGCTGGGCAAGTCTGGTTTCC
TaACC-T2-T0-28-2R	TCGGCACACGTAGCTCTGCAGCCTTG
TaACC-T2-T0-29-2F	CGATGTGCTGGGCAAGTCTGGTTTCC
TaACC-T2-T0-29-2R	TGACCACACGTAGCTCTGCAGCCTTG
TaACC-T2-T0-30-2F	ACAGTGGCTGGGCAAGTCTGGTTTCC
TaACC-T2-T0-30-2R	GCCAATCACGTAGCTCTGCAGCCTTG
TaACC-T2-T0-31-2F	CAGATCGCTGGGCAAGTCTGGTTTCC
TaACC-T2-T0-31-2R	CTTGTACACGTAGCTCTGCAGCCTTG
TaACC-T2-T0-32-2F	AGTCAAGCTGGGCAAGTCTGGTTTCC
TaACC-T2-T0-32-2R	AGTTCCCACGTAGCTCTGCAGCCTTG
TaACC-T2-T0-33-2F	TAGCTTGCTGGGCAAGTCTGGTTTCC
TaACC-T2-T0-33-2R	GGCTACCACGTAGCTCTGCAGCCTTG
TaACC-T2-T0-34-2F	GTAGAGGCTGGGCAAGTCTGGTTTCC
TaACC-T2-T0-34-2R	GTCCGCCACGTAGCTCTGCAGCCTTG
TaACC-T2-T0-35-2F	GTTTCGGCTGGGCAAGTCTGGTTTCC
TaACC-T2-T0-35-2R	CGTACGCACGTAGCTCTGCAGCCTTG
TaACC-T2-T0-36-2F	ACTGATGCTGGGCAAGTCTGGTTTCC
TaACC-T2-T0-36-2R	ATGAGCCACGTAGCTCTGCAGCCTTG
TaACC-T2-T0-37-2F	TCATTCGCTGGGCAAGTCTGGTTTCC
TaACC-T2-T0-37-2R	TCCCGACACGTAGCTCTGCAGCCTTG
TaACC-T2-T0-38-2F	TACAGCGCTGGGCAAGTCTGGTTTCC
TaACC-T2-T0-38-2R	TATAATCACGTAGCTCTGCAGCCTTG
TaACC-T2-T0-39-2F	CAACTAGCTGGGCAAGTCTGGTTTCC
TaACC-T2-T0-39-2R	CACCGGCACGTAGCTCTGCAGCCTTG
TaACC-T2-T0-40-2F	ATGTCAGCTGGGCAAGTCTGGTTTCC
TaACC-T2-T0-40-2R	CCGTCCCACGTAGCTCTGCAGCCTTG
TaACC-T2-T0-41-2F	GCGCTAGCTGGGCAAGTCTGGTTTCC
TaACC-T2-T0-41-2R	TAATCGCACGTAGCTCTGCAGCCTTG
TaACC-T2-T0-42-2F	ACTTGAGCTGGGCAAGTCTGGTTTCC
TaACC-T2-T0-42-2R	GATCAGCACGTAGCTCTGCAGCCTTG
TaACC-T2-T0-43-2F	TCGAAGGCTGGGCAAGTCTGGTTTCC
TaACC-T2-T0-43-2R	TCGGCACACGTAGCTCTGCAGCCTTG
TaACC-T2-T0-44-2F	CGATGTGCTGGGCAAGTCTGGTTTCC
TaACC-T2-T0-44-2R	TGACCACACGTAGCTCTGCAGCCTTG
TaACC-T2-T0-45-2F	ACAGTGGCTGGGCAAGTCTGGTTTCC
TaACC-T2-T0-45-2R	GCCAATCACGTAGCTCTGCAGCCTTG
TaACC-T2-T0-46-2F	CAGATCGCTGGGCAAGTCTGGTTTCC
TaACC-T2-T0-46-2R	CTTGTACACGTAGCTCTGCAGCCTTG
TaACC-T2-T0-47-2F	AGTCAAGCTGGGCAAGTCTGGTTTCC
TaACC-T2-T0-47-2R	AGTTCCCACGTAGCTCTGCAGCCTTG
TaACC-T2-T0-48-2F	GTAGAGGCTGGGCAAGTCTGGTTTCC
TaACC-T2-T0-48-2R	GTCCGCCACGTAGCTCTGCAGCCTTG
TaACC-T2-T0-49-2F	GTTTCGGCTGGGCAAGTCTGGTTTCC
TaACC-T2-T0-49-2R	CGTACGCACGTAGCTCTGCAGCCTTG
TaACC-T2-T0-50-2F	ACTGATGCTGGGCAAGTCTGGTTTCC
TaACC-T2-T0-50-2R	ATGAGCCACGTAGCTCTGCAGCCTTG
TaACC-T2-T0-51-2F	TCATTCGCTGGGCAAGTCTGGTTTCC
TaACC-T2-T0-51-2R	TCCCGACACGTAGCTCTGCAGCCTTG
TaACC-T2-CK-2F	TACAGCGCTGGGCAAGTCTGGTTTCC
TaACC-T2-CK-2R	TATAATCACGTAGCTCTGCAGCCTTG
TaALS-T2-T0-1-2F	CGATGTCAGGAGTTGGCGTTGATCCG
TaALS-T2-T0-1-2R	TGACCATTGCTGCAGTGACTTCGCTC
TaALS-T2-T0-2-2F	ACAGTGCAGGAGTTGGCGTTGATCCG
TaALS-T2-T0-2-2R	GCCAATTTGCTGCAGTGACTTCGCTC
TaALS-T2-T0-3-2F	CAGATCCAGGAGTTGGCGTTGATCCG
TaALS-T2-T0-3-2R	CTTGTATTGCTGCAGTGACTTCGCTC
TaALS-T2-T0-4-2F	AGTCAACAGGAGTTGGCGTTGATCCG
TaALS-T2-T0-4-2R	AGTTCCTTGCTGCAGTGACTTCGCTC
TaALS-T2-T0-5-2F	GTAGAGCAGGAGTTGGCGTTGATCCG
TaALS-T2-T0-5-2R	GTCCGCTTGCTGCAGTGACTTCGCTC
TaALS-T2-T0-6-2F	GTTTCGCAGGAGTTGGCGTTGATCCG
TaALS-T2-T0-6-2R	CGTACGTTGCTGCAGTGACTTCGCTC
TaALS-T2-T0-7-2F	ACTGATCAGGAGTTGGCGTTGATCCG
TaALS-T2-T0-7-2R	ATGAGCTTGCTGCAGTGACTTCGCTC
TaALS-T2-T0-8-2F	TCATTCCAGGAGTTGGCGTTGATCCG
TaALS-T2-T0-8-2R	TCCCGATTGCTGCAGTGACTTCGCTC
TaALS-T2-T0-9-2F	TACAGCCAGGAGTTGGCGTTGATCCG
TaALS-T2-T0-9-2R	TATAATTTGCTGCAGTGACTTCGCTC
TaALS-T2-T0-10-2F	CAACTACAGGAGTTGGCGTTGATCCG
TaALS-T2-T0-10-2R	CACCGGTTGCTGCAGTGACTTCGCTC
TaALS-T2-T0-11-2F	ATGTCACAGGAGTTGGCGTTGATCCG
TaALS-T2-T0-11-2R	CCGTCCTTGCTGCAGTGACTTCGCTC
TaALS-T2-T0-12-2F	GCGCTACAGGAGTTGGCGTTGATCCG
TaALS-T2-T0-12-2R	TAATCGTTGCTGCAGTGACTTCGCTC
TaALS-T2-T0-13-2F	ACTTGACAGGAGTTGGCGTTGATCCG
TaALS-T2-T0-13-2R	GATCAGTTGCTGCAGTGACTTCGCTC
TaALS-T2-T0-14-2F	TCGAAGCAGGAGTTGGCGTTGATCCG
TaALS-T2-T0-14-2R	TCGGCATTGCTGCAGTGACTTCGCTC
TaALS-T2-T0-15-2F	CGATGTCAGGAGTTGGCGTTGATCCG
TaALS-T2-T0-15-2R	TGACCATTGCTGCAGTGACTTCGCTC
TaALS-T2-T0-16-2F	ACAGTGCAGGAGTTGGCGTTGATCCG
TaALS-T2-T0-16-2R	GCCAATTTGCTGCAGTGACTTCGCTC
TaALS-T2-T0-17-2F	CAGATCCAGGAGTTGGCGTTGATCCG
TaALS-T2-T0-17-2R	CTTGTATTGCTGCAGTGACTTCGCTC
TaALS-T2-T0-18-2F	AGTCAACAGGAGTTGGCGTTGATCCG
TaALS-T2-T0-18-2R	AGTTCCTTGCTGCAGTGACTTCGCTC
TaALS-T2-T0-19-2F	GTAGAGCAGGAGTTGGCGTTGATCCG
TaALS-T2-T0-19-2R	GTCCGCTTGCTGCAGTGACTTCGCTC
TaALS-T2-T0-20-2F	GTTTCGCAGGAGTTGGCGTTGATCCG
TaALS-T2-T0-20-2R	CGTACGTTGCTGCAGTGACTTCGCTC
TaALS-T2-T0-21-2F	ACTGATCAGGAGTTGGCGTTGATCCG
TaALS-T2-T0-21-2R	ATGAGCTTGCTGCAGTGACTTCGCTC
TaALS-T2-T0-22-2F	TCATTCCAGGAGTTGGCGTTGATCCG
TaALS-T2-T0-22-2R	TCCCGATTGCTGCAGTGACTTCGCTC
TaALS-T2-T0-23-2F	TACAGCCAGGAGTTGGCGTTGATCCG
TaALS-T2-T0-23-2R	TATAATTTGCTGCAGTGACTTCGCTC
TaALS-T2-T0-24-2F	CAACTACAGGAGTTGGCGTTGATCCG
TaALS-T2-T0-24-2R	CACCGGTTGCTGCAGTGACTTCGCTC
TaALS-T2-T0-25-2F	ATGTCACAGGAGTTGGCGTTGATCCG
TaALS-T2-T0-25-2R	CCGTCCTTGCTGCAGTGACTTCGCTC
TaALS-T2-T0-26-2F	GCGCTACAGGAGTTGGCGTTGATCCG
TaALS-T2-T0-26-2R	TAATCGTTGCTGCAGTGACTTCGCTC
TaALS-T2-T0-27-2F	ACTTGACAGGAGTTGGCGTTGATCCG
TaALS-T2-T0-27-2R	GATCAGTTGCTGCAGTGACTTCGCTC
TaALS-T2-T0-28-2F	TCGAAGCAGGAGTTGGCGTTGATCCG
TaALS-T2-T0-28-2R	TCGGCATTGCTGCAGTGACTTCGCTC
TaALS-T2-T0-29-2F	CGATGTCAGGAGTTGGCGTTGATCCG
TaALS-T2-T0-29-2R	TGACCATTGCTGCAGTGACTTCGCTC
TaALS-T2-T0-30-2F	ACAGTGCAGGAGTTGGCGTTGATCCG
TaALS-T2-T0-30-2R	GCCAATTTGCTGCAGTGACTTCGCTC
TaALS-T2-T0-31-2F	CAGATCCAGGAGTTGGCGTTGATCCG
TaALS-T2-T0-31-2R	CTTGTATTGCTGCAGTGACTTCGCTC
TaALS-T2-T0-32-2F	AGTCAACAGGAGTTGGCGTTGATCCG
TaALS-T2-T0-32-2R	AGTTCCTTGCTGCAGTGACTTCGCTC
TaALS-T2-T0-33-2F	TAGCTTCAGGAGTTGGCGTTGATCCG
TaALS-T2-T0-33-2R	GGCTACTTGCTGCAGTGACTTCGCTC
TaALS-T2-T0-34-2F	GTAGAGCAGGAGTTGGCGTTGATCCG
TaALS-T2-T0-34-2R	GTCCGCTTGCTGCAGTGACTTCGCTC
TaALS-T2-T0-35-2F	GTTTCGCAGGAGTTGGCGTTGATCCG
TaALS-T2-T0-35-2R	CGTACGTTGCTGCAGTGACTTCGCTC
TaALS-T2-T0-36-2F	ACTGATCAGGAGTTGGCGTTGATCCG
TaALS-T2-T0-36-2R	ATGAGCTTGCTGCAGTGACTTCGCTC
TaALS-T2-T0-37-2F	TCATTCCAGGAGTTGGCGTTGATCCG
TaALS-T2-T0-37-2R	TCCCGATTGCTGCAGTGACTTCGCTC
TaALS-T2-T0-38-2F	TACAGCCAGGAGTTGGCGTTGATCCG
TaALS-T2-T0-38-2R	TATAATTTGCTGCAGTGACTTCGCTC
TaALS-T2-T0-39-2F	CAACTACAGGAGTTGGCGTTGATCCG
TaALS-T2-T0-39-2R	CACCGGTTGCTGCAGTGACTTCGCTC
TaALS-T2-T0-40-2F	ATGTCACAGGAGTTGGCGTTGATCCG
TaALS-T2-T0-40-2R	CCGTCCTTGCTGCAGTGACTTCGCTC
TaALS-T2-T0-41-2F	GCGCTACAGGAGTTGGCGTTGATCCG
TaALS-T2-T0-41-2R	TAATCGTTGCTGCAGTGACTTCGCTC
TaALS-T2-T0-42-2F	ACTTGACAGGAGTTGGCGTTGATCCG
TaALS-T2-T0-42-2R	GATCAGTTGCTGCAGTGACTTCGCTC
TaALS-T2-T0-43-2F	TCGAAGCAGGAGTTGGCGTTGATCCG
TaALS-T2-T0-43-2R	TCGGCATTGCTGCAGTGACTTCGCTC
TaALS-T2-T0-44-2F	CGATGTCAGGAGTTGGCGTTGATCCG
TaALS-T2-T0-44-2R	TGACCATTGCTGCAGTGACTTCGCTC
TaALS-T2-T0-45-2F	ACAGTGCAGGAGTTGGCGTTGATCCG
TaALS-T2-T0-45-2R	GCCAATTTGCTGCAGTGACTTCGCTC
TaALS-T2-T0-46-2F	CAGATCCAGGAGTTGGCGTTGATCCG
TaALS-T2-T0-46-2R	CTTGTATTGCTGCAGTGACTTCGCTC
TaALS-T2-T0-47-2F	AGTCAACAGGAGTTGGCGTTGATCCG
TaALS-T2-T0-47-2R	AGTTCCTTGCTGCAGTGACTTCGCTC
TaALS-T2-T0-48-2F	GTAGAGCAGGAGTTGGCGTTGATCCG
TaALS-T2-T0-48-2R	GTCCGCTTGCTGCAGTGACTTCGCTC
TaALS-T2-T0-49-2F	GTTTCGCAGGAGTTGGCGTTGATCCG
TaALS-T2-T0-49-2R	CGTACGTTGCTGCAGTGACTTCGCTC
TaALS-T2-T0-50-2F	ACTGATCAGGAGTTGGCGTTGATCCG
TaALS-T2-T0-50-2R	ATGAGCTTGCTGCAGTGACTTCGCTC
TaALS-T2-T0-51-2F	TCATTCCAGGAGTTGGCGTTGATCCG
TaALS-T2-T0-51-2R	TCCCGATTGCTGCAGTGACTTCGCTC
TaALS-T2-CK-2F	TACAGCCAGGAGTTGGCGTTGATCCG
TaALS-T2-CK-2R	TATAATTTGCTGCAGTGACTTCGCTC
TaSBEIIa-T0-1-2F	CGATGTTTCTTGCTGTAACTGCAAG
TaSBEIIa-T0-1-2R	TGACCAATTTGGTAAGTGAATAACG
TaSBEIIa-T0-2-2F	ACAGTGTTCTTGCTGTAACTGCAAG
TaSBEIIa-T0-2-2R	GCCAATATTTGGTAAGTGAATAACG
TaSBEIIa-T0-3-2F	CAGATCTTCTTGCTGTAACTGCAAG
TaSBEIIa-T0-3-2R	CTTGTAATTTGGTAAGTGAATAACG
TaSBEIIa-T0-4-2F	AGTCAATTCTTGCTGTAACTGCAAG
TaSBEIIa-T0-4-2R	AGTTCCATTTGGTAAGTGAATAACG
TaSBEIIa-T0-5-2F	GTAGAGTTCTTGCTGTAACTGCAAG
TaSBEIIa-T0-5-2R	GTCCGCATTTGGTAAGTGAATAACG
TaSBEIIa-T0-6-2F	GTTTCGTTCTTGCTGTAACTGCAAG
TaSBEIIa-T0-6-2R	CGTACGATTTGGTAAGTGAATAACG
TaSBEIIa-T0-7-2F	ACTGATTTCTTGCTGTAACTGCAAG
TaSBEIIa-T0-7-2R	ATGAGCATTTGGTAAGTGAATAACG
TaSBEIIa-T0-8-2F	TCATTCTTCTTGCTGTAACTGCAAG
TaSBEIIa-T0-8-2R	TCCCGAATTTGGTAAGTGAATAACG
TaSBEIIa-T0-9-2F	TACAGCTTCTTGCTGTAACTGCAAG
TaSBEIIa-T0-9-2R	TATAATATTTGGTAAGTGAATAACG
TaSBEIIa-T0-10-2F	CAACTATTCTTGCTGTAACTGCAAG
TaSBEIIa-T0-10-2R	CACCGGATTTGGTAAGTGAATAACG
TaSBEIIa-T0-11-2F	ATGTCATTCTTGCTGTAACTGCAAG
TaSBEIIa-T0-11-2R	CCGTCCATTTGGTAAGTGAATAACG
TaSBEIIa-T0-12-2F	GCGCTATTCTTGCTGTAACTGCAAG
TaSBEIIa-T0-12-2R	TAATCGATTTGGTAAGTGAATAACG
TaSBEIIa-T0-13-2F	ACTTGATTCTTGCTGTAACTGCAAG
TaSBEIIa-T0-13-2R	GATCAGATTTGGTAAGTGAATAACG
TaSBEIIa-T0-14-2F	TCGAAGTTCTTGCTGTAACTGCAAG
TaSBEIIa-T0-14-2R	TCGGCAATTTGGTAAGTGAATAACG
TaSBEIIa-T0-15-2F	CGATGTTTCTTGCTGTAACTGCAAG
TaSBEIIa-T0-15-2R	TGACCAATTTGGTAAGTGAATAACG
TaSBEIIa-T0-16-2F	ACAGTGTTCTTGCTGTAACTGCAAG
TaSBEIIa-T0-16-2R	GCCAATATTTGGTAAGTGAATAACG
TaSBEIIa-T0-17-2F	CAGATCTTCTTGCTGTAACTGCAAG
TaSBEIIa-T0-17-2R	CTTGTAATTTGGTAAGTGAATAACG
TaSBEIIa-T0-18-2F	AGTCAATTCTTGCTGTAACTGCAAG
TaSBEIIa-T0-18-2R	AGTTCCATTTGGTAAGTGAATAACG
TaSBEIIa-T0-19-2F	GTAGAGTTCTTGCTGTAACTGCAAG
TaSBEIIa-T0-19-2R	GTCCGCATTTGGTAAGTGAATAACG
TaSBEIIa-T0-20-2F	GTTTCGTTCTTGCTGTAACTGCAAG
TaSBEIIa-T0-20-2R	CGTACGATTTGGTAAGTGAATAACG
TaSBEIIa-T0-21-2F	ACTGATTTCTTGCTGTAACTGCAAG
TaSBEIIa-T0-21-2R	ATGAGCATTTGGTAAGTGAATAACG
TaSBEIIa-T0-22-2F	TCATTCTTCTTGCTGTAACTGCAAG
TaSBEIIa-T0-22-2R	TCCCGAATTTGGTAAGTGAATAACG
TaSBEIIa-T0-23-2F	TACAGCTTCTTGCTGTAACTGCAAG
TaSBEIIa-T0-23-2R	TATAATATTTGGTAAGTGAATAACG
TaSBEIIa-T0-24-2F	CAACTATTCTTGCTGTAACTGCAAG
TaSBEIIa-T0-24-2R	CACCGGATTTGGTAAGTGAATAACG
TaSBEIIa-T0-25-2F	ATGTCATTCTTGCTGTAACTGCAAG
TaSBEIIa-T0-25-2R	CCGTCCATTTGGTAAGTGAATAACG
TaSBEIIa-T0-26-2F	GCGCTATTCTTGCTGTAACTGCAAG
TaSBEIIa-T0-26-2R	TAATCGATTTGGTAAGTGAATAACG
TaSBEIIa-T0-27-2F	ACTTGATTCTTGCTGTAACTGCAAG
TaSBEIIa-T0-27-2R	GATCAGATTTGGTAAGTGAATAACG
TaSBEIIa-T0-28-2F	TCGAAGTTCTTGCTGTAACTGCAAG
TaSBEIIa-T0-28-2R	TCGGCAATTTGGTAAGTGAATAACG
TaSBEIIa-T0-29-2F	CGATGTTTCTTGCTGTAACTGCAAG
TaSBEIIa-T0-29-2R	TGACCAATTTGGTAAGTGAATAACG
TaSBEIIa-T0-30-2F	ACAGTGTTCTTGCTGTAACTGCAAG
TaSBEIIa-T0-30-2R	GCCAATATTTGGTAAGTGAATAACG
TaSBEIIa-T0-31-2F	CAGATCTTCTTGCTGTAACTGCAAG
TaSBEIIa-T0-31-2R	CTTGTAATTTGGTAAGTGAATAACG
TaSBEIIa-T0-32-2F	AGTCAATTCTTGCTGTAACTGCAAG
TaSBEIIa-T0-32-2R	AGTTCCATTTGGTAAGTGAATAACG
TaSBEIIa-T0-33-2F	TAGCTTTTCTTGCTGTAACTGCAAG
TaSBEIIa-T0-33-2R	GGCTACATTTGGTAAGTGAATAACG
TaSBEIIa-T0-34-2F	GTAGAGTTCTTGCTGTAACTGCAAG
TaSBEIIa-T0-34-2R	GTCCGCATTTGGTAAGTGAATAACG
TaSBEIIa-T0-35-2F	GTTTCGTTCTTGCTGTAACTGCAAG
TaSBEIIa-T0-35-2R	CGTACGATTTGGTAAGTGAATAACG
TaSBEIIa-T0-36-2F	ACTGATTTCTTGCTGTAACTGCAAG
TaSBEIIa-T0-36-2R	ATGAGCATTTGGTAAGTGAATAACG
TaSBEIIa-T0-37-2F	TCATTCTTCTTGCTGTAACTGCAAG
TaSBEIIa-T0-37-2R	TCCCGAATTTGGTAAGTGAATAACG
TaSBEIIa-T0-38-2F	TACAGCTTCTTGCTGTAACTGCAAG
TaSBEIIa-T0-38-2R	TATAATATTTGGTAAGTGAATAACG
TaSBEIIa-T0-39-2F	CAACTATTCTTGCTGTAACTGCAAG
TaSBEIIa-T0-39-2R	CACCGGATTTGGTAAGTGAATAACG
TaSBEIIa-T0-40-2F	ATGTCATTCTTGCTGTAACTGCAAG
TaSBEIIa-T0-40-2R	CCGTCCATTTGGTAAGTGAATAACG
TaSBEIIa-T0-41-2F	GCGCTATTCTTGCTGTAACTGCAAG
TaSBEIIa-T0-41-2R	TAATCGATTTGGTAAGTGAATAACG
TaSBEIIa-T0-42-2F	ACTTGATTCTTGCTGTAACTGCAAG
TaSBEIIa-T0-42-2R	GATCAGATTTGGTAAGTGAATAACG
TaSBEIIa-T0-43-2F	TCGAAGTTCTTGCTGTAACTGCAAG
TaSBEIIa-T0-43-2R	TCGGCAATTTGGTAAGTGAATAACG
TaSBEIIa-T0-44-2F	CGATGTTTCTTGCTGTAACTGCAAG
TaSBEIIa-T0-44-2R	TGACCAATTTGGTAAGTGAATAACG
TaSBEIIa-T0-45-2F	ACAGTGTTCTTGCTGTAACTGCAAG
TaSBEIIa-T0-45-2R	GCCAATATTTGGTAAGTGAATAACG
TaSBEIIa-T0-46-2F	CAGATCTTCTTGCTGTAACTGCAAG
TaSBEIIa-T0-46-2R	CTTGTAATTTGGTAAGTGAATAACG
TaSBEIIa-T0-47-2F	AGTCAATTCTTGCTGTAACTGCAAG
TaSBEIIa-T0-47-2R	AGTTCCATTTGGTAAGTGAATAACG
TaSBEIIa-T0-48-2F	GTAGAGTTCTTGCTGTAACTGCAAG
TaSBEIIa-T0-48-2R	GTCCGCATTTGGTAAGTGAATAACG
TaSBEIIa-T0-49-2F	GTTTCGTTCTTGCTGTAACTGCAAG
TaSBEIIa-T0-49-2R	CGTACGATTTGGTAAGTGAATAACG
TaSBEIIa-T0-50-2F	ACTGATTTCTTGCTGTAACTGCAAG
TaSBEIIa-T0-50-2R	ATGAGCATTTGGTAAGTGAATAACG
TaSBEIIa-T0-51-2F	TCATTCTTCTTGCTGTAACTGCAAG
TaSBEIIa-T0-51-2R	TCCCGAATTTGGTAAGTGAATAACG
TaSBEIIa-CK-2F	TACAGCTTCTTGCTGTAACTGCAAG
TaSBEIIa-CK-2R	TATAATATTTGGTAAGTGAATAACG
TaLOX2-T0-1-2F	CGATGTCTGATGATCCGCATGTATGG
TaLOX2-T0-1-2R	TGACCAGGAGAGGTCGACGTAGGTGC
TaLOX2-T0-2-2F	ACAGTGCTGATGATCCGCATGTATGG
TaLOX2-T0-2-2R	GCCAATGGAGAGGTCGACGTAGGTGC
TaLOX2-T0-3-2F	CAGATCCTGATGATCCGCATGTATGG
TaLOX2-T0-3-2R	CTTGTAGGAGAGGTCGACGTAGGTGC
TaLOX2-T0-4-2F	AGTCAACTGATGATCCGCATGTATGG
TaLOX2-T0-4-2R	AGTTCCGGAGAGGTCGACGTAGGTGC
TaLOX2-T0-5-2F	GTAGAGCTGATGATCCGCATGTATGG
TaLOX2-T0-5-2R	GTCCGCGGAGAGGTCGACGTAGGTGC
TaLOX2-T0-6-2F	GTTTCGCTGATGATCCGCATGTATGG
TaLOX2-T0-6-2R	CGTACGGGAGAGGTCGACGTAGGTGC
TaLOX2-T0-7-2F	ACTGATCTGATGATCCGCATGTATGG
TaLOX2-T0-7-2R	ATGAGCGGAGAGGTCGACGTAGGTGC
TaLOX2-T0-8-2F	TCATTCCTGATGATCCGCATGTATGG
TaLOX2-T0-8-2R	TCCCGAGGAGAGGTCGACGTAGGTGC
TaLOX2-T0-9-2F	TACAGCCTGATGATCCGCATGTATGG
TaLOX2-T0-9-2R	TATAATGGAGAGGTCGACGTAGGTGC
TaLOX2-T0-10-2F	CAACTACTGATGATCCGCATGTATGG
TaLOX2-T0-10-2R	CACCGGGGAGAGGTCGACGTAGGTGC
TaLOX2-T0-11-2F	ATGTCACTGATGATCCGCATGTATGG
TaLOX2-T0-11-2R	CCGTCCGGAGAGGTCGACGTAGGTGC
TaLOX2-T0-12-2F	GCGCTACTGATGATCCGCATGTATGG
TaLOX2-T0-12-2R	TAATCGGGAGAGGTCGACGTAGGTGC
TaLOX2-T0-13-2F	ACTTGACTGATGATCCGCATGTATGG
TaLOX2-T0-13-2R	GATCAGGGAGAGGTCGACGTAGGTGC
TaLOX2-T0-14-2F	TCGAAGCTGATGATCCGCATGTATGG
TaLOX2-T0-14-2R	TCGGCAGGAGAGGTCGACGTAGGTGC
TaLOX2-T0-15-2F	CGATGTCTGATGATCCGCATGTATGG
TaLOX2-T0-15-2R	TGACCAGGAGAGGTCGACGTAGGTGC
TaLOX2-T0-16-2F	ACAGTGCTGATGATCCGCATGTATGG
TaLOX2-T0-16-2R	GCCAATGGAGAGGTCGACGTAGGTGC
TaLOX2-T0-17-2F	CAGATCCTGATGATCCGCATGTATGG
TaLOX2-T0-17-2R	CTTGTAGGAGAGGTCGACGTAGGTGC
TaLOX2-T0-18-2F	AGTCAACTGATGATCCGCATGTATGG
TaLOX2-T0-18-2R	AGTTCCGGAGAGGTCGACGTAGGTGC
TaLOX2-T0-19-2F	GTAGAGCTGATGATCCGCATGTATGG
TaLOX2-T0-19-2R	GTCCGCGGAGAGGTCGACGTAGGTGC
TaLOX2-T0-20-2F	GTTTCGCTGATGATCCGCATGTATGG
TaLOX2-T0-20-2R	CGTACGGGAGAGGTCGACGTAGGTGC
TaLOX2-T0-21-2F	ACTGATCTGATGATCCGCATGTATGG
TaLOX2-T0-21-2R	ATGAGCGGAGAGGTCGACGTAGGTGC
TaLOX2-T0-22-2F	TCATTCCTGATGATCCGCATGTATGG
TaLOX2-T0-22-2R	TCCCGAGGAGAGGTCGACGTAGGTGC
TaLOX2-T0-23-2F	TACAGCCTGATGATCCGCATGTATGG
TaLOX2-T0-23-2R	TATAATGGAGAGGTCGACGTAGGTGC
TaLOX2-T0-24-2F	CAACTACTGATGATCCGCATGTATGG
TaLOX2-T0-24-2R	CACCGGGGAGAGGTCGACGTAGGTGC
TaLOX2-T0-25-2F	ATGTCACTGATGATCCGCATGTATGG
TaLOX2-T0-25-2R	CCGTCCGGAGAGGTCGACGTAGGTGC
TaLOX2-T0-26-2F	GCGCTACTGATGATCCGCATGTATGG
TaLOX2-T0-26-2R	TAATCGGGAGAGGTCGACGTAGGTGC
TaLOX2-T0-27-2F	ACTTGACTGATGATCCGCATGTATGG
TaLOX2-T0-27-2R	GATCAGGGAGAGGTCGACGTAGGTGC
TaLOX2-T0-28-2F	TCGAAGCTGATGATCCGCATGTATGG
TaLOX2-T0-28-2R	TCGGCAGGAGAGGTCGACGTAGGTGC
TaLOX2-T0-29-2F	CGATGTCTGATGATCCGCATGTATGG
TaLOX2-T0-29-2R	TGACCAGGAGAGGTCGACGTAGGTGC
TaLOX2-T0-30-2F	ACAGTGCTGATGATCCGCATGTATGG
TaLOX2-T0-30-2R	GCCAATGGAGAGGTCGACGTAGGTGC
TaLOX2-T0-31-2F	CAGATCCTGATGATCCGCATGTATGG
TaLOX2-T0-31-2R	CTTGTAGGAGAGGTCGACGTAGGTGC
TaLOX2-T0-32-2F	AGTCAACTGATGATCCGCATGTATGG
TaLOX2-T0-32-2R	AGTTCCGGAGAGGTCGACGTAGGTGC
TaLOX2-T0-33-2F	TAGCTTCTGATGATCCGCATGTATGG
TaLOX2-T0-33-2R	GGCTACGGAGAGGTCGACGTAGGTGC
TaLOX2-T0-34-2F	GTAGAGCTGATGATCCGCATGTATGG
TaLOX2-T0-34-2R	GTCCGCGGAGAGGTCGACGTAGGTGC
TaLOX2-T0-35-2F	GTTTCGCTGATGATCCGCATGTATGG
TaLOX2-T0-35-2R	CGTACGGGAGAGGTCGACGTAGGTGC
TaLOX2-T0-36-2F	ACTGATCTGATGATCCGCATGTATGG
TaLOX2-T0-36-2R	ATGAGCGGAGAGGTCGACGTAGGTGC
TaLOX2-T0-37-2F	TCATTCCTGATGATCCGCATGTATGG
TaLOX2-T0-37-2R	TCCCGAGGAGAGGTCGACGTAGGTGC
TaLOX2-T0-38-2F	TACAGCCTGATGATCCGCATGTATGG
TaLOX2-T0-38-2R	TATAATGGAGAGGTCGACGTAGGTGC
TaLOX2-T0-39-2F	CAACTACTGATGATCCGCATGTATGG
TaLOX2-T0-39-2R	CACCGGGGAGAGGTCGACGTAGGTGC
TaLOX2-T0-40-2F	ATGTCACTGATGATCCGCATGTATGG
TaLOX2-T0-40-2R	CCGTCCGGAGAGGTCGACGTAGGTGC
TaLOX2-T0-41-2F	GCGCTACTGATGATCCGCATGTATGG
TaLOX2-T0-41-2R	TAATCGGGAGAGGTCGACGTAGGTGC
TaLOX2-T0-42-2F	ACTTGACTGATGATCCGCATGTATGG
TaLOX2-T0-42-2R	GATCAGGGAGAGGTCGACGTAGGTGC
TaLOX2-T0-43-2F	TCGAAGCTGATGATCCGCATGTATGG
TaLOX2-T0-43-2R	TCGGCAGGAGAGGTCGACGTAGGTGC
TaLOX2-T0-44-2F	CGATGTCTGATGATCCGCATGTATGG
TaLOX2-T0-44-2R	TGACCAGGAGAGGTCGACGTAGGTGC
TaLOX2-T0-45-2F	ACAGTGCTGATGATCCGCATGTATGG
TaLOX2-T0-45-2R	GCCAATGGAGAGGTCGACGTAGGTGC
TaLOX2-T0-46-2F	CAGATCCTGATGATCCGCATGTATGG
TaLOX2-T0-46-2R	CTTGTAGGAGAGGTCGACGTAGGTGC
TaLOX2-T0-47-2F	AGTCAACTGATGATCCGCATGTATGG
TaLOX2-T0-47-2R	AGTTCCGGAGAGGTCGACGTAGGTGC
TaLOX2-T0-48-2F	GTAGAGCTGATGATCCGCATGTATGG
TaLOX2-T0-48-2R	GTCCGCGGAGAGGTCGACGTAGGTGC
TaLOX2-T0-49-2F	GTTTCGCTGATGATCCGCATGTATGG
TaLOX2-T0-49-2R	CGTACGGGAGAGGTCGACGTAGGTGC
TaLOX2-T0-50-2F	ACTGATCTGATGATCCGCATGTATGG
TaLOX2-T0-50-2R	ATGAGCGGAGAGGTCGACGTAGGTGC
TaLOX2-T0-51-2F	TCATTCCTGATGATCCGCATGTATGG
TaLOX2-T0-51-2R	TCCCGAGGAGAGGTCGACGTAGGTGC
TaLOX2-CK-2F	TACAGCCTGATGATCCGCATGTATGG
TaLOX2-CK-2R	TATAATGGAGAGGTCGACGTAGGTGC
TaDME-T0-1-2F	CGATGTTGAAGTCACTAGAAATGATG
TaDME-T0-1-2R	TGACCACTTTTACCAGATGGTTTTTC
TaDME-T0-2-2F	ACAGTGTGAAGTCACTAGAAATGATG
TaDME-T0-2-2R	GCCAATCTTTTACCAGATGGTTTTTC
TaDME-T0-3-2F	CAGATCTGAAGTCACTAGAAATGATG
TaDME-T0-3-2R	CTTGTACTTTTACCAGATGGTTTTTC
TaDME-T0-4-2F	AGTCAATGAAGTCACTAGAAATGATG
TaDME-T0-4-2R	AGTTCCCTTTTACCAGATGGTTTTTC
TaDME-T0-5-2F	GTAGAGTGAAGTCACTAGAAATGATG
TaDME-T0-5-2R	GTCCGCCTTTTACCAGATGGTTTTTC
TaDME-T0-6-2F	GTTTCGTGAAGTCACTAGAAATGATG
TaDME-T0-6-2R	CGTACGCTTTTACCAGATGGTTTTTC
TaDME-T0-7-2F	ACTGATTGAAGTCACTAGAAATGATG
TaDME-T0-7-2R	ATGAGCCTTTTACCAGATGGTTTTTC
TaDME-T0-8-2F	TCATTCTGAAGTCACTAGAAATGATG
TaDME-T0-8-2R	TCCCGACTTTTACCAGATGGTTTTTC
TaDME-T0-9-2F	TACAGCTGAAGTCACTAGAAATGATG
TaDME-T0-9-2R	TATAATCTTTTACCAGATGGTTTTTC
TaDME-T0-10-2F	CAACTATGAAGTCACTAGAAATGATG
TaDME-T0-10-2R	CACCGGCTTTTACCAGATGGTTTTTC
TaDME-T0-11-2F	ATGTCATGAAGTCACTAGAAATGATG
TaDME-T0-11-2R	CCGTCCCTTTTACCAGATGGTTTTTC
TaDME-T0-12-2F	GCGCTATGAAGTCACTAGAAATGATG
TaDME-T0-12-2R	TAATCGCTTTTACCAGATGGTTTTTC
TaDME-T0-13-2F	ACTTGATGAAGTCACTAGAAATGATG
TaDME-T0-13-2R	GATCAGCTTTTACCAGATGGTTTTTC
TaDME-T0-14-2F	TCGAAGTGAAGTCACTAGAAATGATG
TaDME-T0-14-2R	TCGGCACTTTTACCAGATGGTTTTTC
TaDME-T0-15-2F	CGATGTTGAAGTCACTAGAAATGATG
TaDME-T0-15-2R	TGACCACTTTTACCAGATGGTTTTTC
TaDME-T0-16-2F	ACAGTGTGAAGTCACTAGAAATGATG
TaDME-T0-16-2R	GCCAATCTTTTACCAGATGGTTTTTC
TaDME-T0-17-2F	CAGATCTGAAGTCACTAGAAATGATG
TaDME-T0-17-2R	CTTGTACTTTTACCAGATGGTTTTTC
TaDME-T0-18-2F	AGTCAATGAAGTCACTAGAAATGATG
TaDME-T0-18-2R	AGTTCCCTTTTACCAGATGGTTTTTC
TaDME-T0-19-2F	GTAGAGTGAAGTCACTAGAAATGATG
TaDME-T0-19-2R	GTCCGCCTTTTACCAGATGGTTTTTC
TaDME-T0-20-2F	GTTTCGTGAAGTCACTAGAAATGATG
TaDME-T0-20-2R	CGTACGCTTTTACCAGATGGTTTTTC
TaDME-T0-21-2F	ACTGATTGAAGTCACTAGAAATGATG
TaDME-T0-21-2R	ATGAGCCTTTTACCAGATGGTTTTTC
TaDME-T0-22-2F	TCATTCTGAAGTCACTAGAAATGATG
TaDME-T0-22-2R	TCCCGACTTTTACCAGATGGTTTTTC
TaDME-T0-23-2F	TACAGCTGAAGTCACTAGAAATGATG
TaDME-T0-23-2R	TATAATCTTTTACCAGATGGTTTTTC
TaDME-T0-24-2F	CAACTATGAAGTCACTAGAAATGATG
TaDME-T0-24-2R	CACCGGCTTTTACCAGATGGTTTTTC
TaDME-T0-25-2F	ATGTCATGAAGTCACTAGAAATGATG
TaDME-T0-25-2R	CCGTCCCTTTTACCAGATGGTTTTTC
TaDME-T0-26-2F	GCGCTATGAAGTCACTAGAAATGATG
TaDME-T0-26-2R	TAATCGCTTTTACCAGATGGTTTTTC
TaDME-T0-27-2F	ACTTGATGAAGTCACTAGAAATGATG
TaDME-T0-27-2R	GATCAGCTTTTACCAGATGGTTTTTC
TaDME-T0-28-2F	TCGAAGTGAAGTCACTAGAAATGATG
TaDME-T0-28-2R	TCGGCACTTTTACCAGATGGTTTTTC
TaDME-T0-29-2F	CGATGTTGAAGTCACTAGAAATGATG
TaDME-T0-29-2R	TGACCACTTTTACCAGATGGTTTTTC
TaDME-T0-30-2F	ACAGTGTGAAGTCACTAGAAATGATG
TaDME-T0-30-2R	GCCAATCTTTTACCAGATGGTTTTTC
TaDME-T0-31-2F	CAGATCTGAAGTCACTAGAAATGATG
TaDME-T0-31-2R	CTTGTACTTTTACCAGATGGTTTTTC
TaDME-T0-32-2F	AGTCAATGAAGTCACTAGAAATGATG
TaDME-T0-32-2R	AGTTCCCTTTTACCAGATGGTTTTTC
TaDME-T0-33-2F	TAGCTTTGAAGTCACTAGAAATGATG
TaDME-T0-33-2R	GGCTACCTTTTACCAGATGGTTTTTC
TaDME-T0-34-2F	GTAGAGTGAAGTCACTAGAAATGATG
TaDME-T0-34-2R	GTCCGCCTTTTACCAGATGGTTTTTC
TaDME-T0-35-2F	GTTTCGTGAAGTCACTAGAAATGATG
TaDME-T0-35-2R	CGTACGCTTTTACCAGATGGTTTTTC
TaDME-T0-36-2F	ACTGATTGAAGTCACTAGAAATGATG
TaDME-T0-36-2R	ATGAGCCTTTTACCAGATGGTTTTTC
TaDME-T0-37-2F	TCATTCTGAAGTCACTAGAAATGATG
TaDME-T0-37-2R	TCCCGACTTTTACCAGATGGTTTTTC
TaDME-T0-38-2F	TACAGCTGAAGTCACTAGAAATGATG
TaDME-T0-38-2R	TATAATCTTTTACCAGATGGTTTTTC
TaDME-T0-39-2F	CAACTATGAAGTCACTAGAAATGATG
TaDME-T0-39-2R	CACCGGCTTTTACCAGATGGTTTTTC
TaDME-T0-40-2F	ATGTCATGAAGTCACTAGAAATGATG
TaDME-T0-40-2R	CCGTCCCTTTTACCAGATGGTTTTTC
TaDME-T0-41-2F	GCGCTATGAAGTCACTAGAAATGATG
TaDME-T0-41-2R	TAATCGCTTTTACCAGATGGTTTTTC
TaDME-T0-42-2F	ACTTGATGAAGTCACTAGAAATGATG
TaDME-T0-42-2R	GATCAGCTTTTACCAGATGGTTTTTC
TaDME-T0-43-2F	TCGAAGTGAAGTCACTAGAAATGATG
TaDME-T0-43-2R	TCGGCACTTTTACCAGATGGTTTTTC
TaDME-T0-44-2F	CGATGTTGAAGTCACTAGAAATGATG
TaDME-T0-44-2R	TGACCACTTTTACCAGATGGTTTTTC
TaDME-T0-45-2F	ACAGTGTGAAGTCACTAGAAATGATG
TaDME-T0-45-2R	GCCAATCTTTTACCAGATGGTTTTTC
TaDME-T0-46-2F	CAGATCTGAAGTCACTAGAAATGATG
TaDME-T0-46-2R	CTTGTACTTTTACCAGATGGTTTTTC
TaDME-T0-47-2F	AGTCAATGAAGTCACTAGAAATGATG
TaDME-T0-47-2R	AGTTCCCTTTTACCAGATGGTTTTTC
TaDME-T0-48-2F	GTAGAGTGAAGTCACTAGAAATGATG
TaDME-T0-48-2R	GTCCGCCTTTTACCAGATGGTTTTTC
TaDME-T0-49-2F	GTTTCGTGAAGTCACTAGAAATGATG
TaDME-T0-49-2R	CGTACGCTTTTACCAGATGGTTTTTC
TaDME-T0-50-2F	ACTGATTGAAGTCACTAGAAATGATG
TaDME-T0-50-2R	ATGAGCCTTTTACCAGATGGTTTTTC
TaDME-T0-51-2F	TCATTCTGAAGTCACTAGAAATGATG
TaDME-T0-51-2R	TCCCGACTTTTACCAGATGGTTTTTC
TaDME-CK-2F	TACAGCTGAAGTCACTAGAAATGATG
TaDME-CK-2R	TATAATCTTTTACCAGATGGTTTTTC
TaGW2-T0-1-2F	CGATGTCAGGAGCAAGGAAGTATAGG
TaGW2-T0-1-2R	TGACCATACTACCAGTCATGTAAGAG
TaGW2-T0-2-2F	ACAGTGCAGGAGCAAGGAAGTATAGG
TaGW2-T0-2-2R	GCCAATTACTACCAGTCATGTAAGAG
TaGW2-T0-3-2F	CAGATCCAGGAGCAAGGAAGTATAGG
TaGW2-T0-3-2R	CTTGTATACTACCAGTCATGTAAGAG
TaGW2-T0-4-2F	AGTCAACAGGAGCAAGGAAGTATAGG
TaGW2-T0-4-2R	AGTTCCTACTACCAGTCATGTAAGAG
TaGW2-T0-5-2F	GTAGAGCAGGAGCAAGGAAGTATAGG
TaGW2-T0-5-2R	GTCCGCTACTACCAGTCATGTAAGAG
TaGW2-T0-6-2F	GTTTCGCAGGAGCAAGGAAGTATAGG
TaGW2-T0-6-2R	CGTACGTACTACCAGTCATGTAAGAG
TaGW2-T0-7-2F	ACTGATCAGGAGCAAGGAAGTATAGG
TaGW2-T0-7-2R	ATGAGCTACTACCAGTCATGTAAGAG
TaGW2-T0-8-2F	TCATTCCAGGAGCAAGGAAGTATAGG
TaGW2-T0-8-2R	TCCCGATACTACCAGTCATGTAAGAG
TaGW2-T0-9-2F	TACAGCCAGGAGCAAGGAAGTATAGG
TaGW2-T0-9-2R	TATAATTACTACCAGTCATGTAAGAG
TaGW2-T0-10-2F	CAACTACAGGAGCAAGGAAGTATAGG
TaGW2-T0-10-2R	CACCGGTACTACCAGTCATGTAAGAG
TaGW2-T0-11-2F	ATGTCACAGGAGCAAGGAAGTATAGG
TaGW2-T0-11-2R	CCGTCCTACTACCAGTCATGTAAGAG
TaGW2-T0-12-2F	GCGCTACAGGAGCAAGGAAGTATAGG
TaGW2-T0-12-2R	TAATCGTACTACCAGTCATGTAAGAG
TaGW2-T0-13-2F	ACTTGACAGGAGCAAGGAAGTATAGG
TaGW2-T0-13-2R	GATCAGTACTACCAGTCATGTAAGAG
TaGW2-T0-14-2F	TCGAAGCAGGAGCAAGGAAGTATAGG
TaGW2-T0-14-2R	TCGGCATACTACCAGTCATGTAAGAG
TaGW2-T0-15-2F	CGATGTCAGGAGCAAGGAAGTATAGG
TaGW2-T0-15-2R	TGACCATACTACCAGTCATGTAAGAG
TaGW2-T0-16-2F	ACAGTGCAGGAGCAAGGAAGTATAGG
TaGW2-T0-16-2R	GCCAATTACTACCAGTCATGTAAGAG
TaGW2-T0-17-2F	CAGATCCAGGAGCAAGGAAGTATAGG
TaGW2-T0-17-2R	CTTGTATACTACCAGTCATGTAAGAG
TaGW2-T0-18-2F	AGTCAACAGGAGCAAGGAAGTATAGG
TaGW2-T0-18-2R	AGTTCCTACTACCAGTCATGTAAGAG
TaGW2-T0-19-2F	GTAGAGCAGGAGCAAGGAAGTATAGG
TaGW2-T0-19-2R	GTCCGCTACTACCAGTCATGTAAGAG
TaGW2-T0-20-2F	GTTTCGCAGGAGCAAGGAAGTATAGG
TaGW2-T0-20-2R	CGTACGTACTACCAGTCATGTAAGAG
TaGW2-T0-21-2F	ACTGATCAGGAGCAAGGAAGTATAGG
TaGW2-T0-21-2R	ATGAGCTACTACCAGTCATGTAAGAG
TaGW2-T0-22-2F	TCATTCCAGGAGCAAGGAAGTATAGG
TaGW2-T0-22-2R	TCCCGATACTACCAGTCATGTAAGAG
TaGW2-T0-23-2F	TACAGCCAGGAGCAAGGAAGTATAGG
TaGW2-T0-23-2R	TATAATTACTACCAGTCATGTAAGAG
TaGW2-T0-24-2F	CAACTACAGGAGCAAGGAAGTATAGG
TaGW2-T0-24-2R	CACCGGTACTACCAGTCATGTAAGAG
TaGW2-T0-25-2F	ATGTCACAGGAGCAAGGAAGTATAGG
TaGW2-T0-25-2R	CCGTCCTACTACCAGTCATGTAAGAG
TaGW2-T0-26-2F	GCGCTACAGGAGCAAGGAAGTATAGG
TaGW2-T0-26-2R	TAATCGTACTACCAGTCATGTAAGAG
TaGW2-T0-27-2F	ACTTGACAGGAGCAAGGAAGTATAGG
TaGW2-T0-27-2R	GATCAGTACTACCAGTCATGTAAGAG
TaGW2-T0-28-2F	TCGAAGCAGGAGCAAGGAAGTATAGG
TaGW2-T0-28-2R	TCGGCATACTACCAGTCATGTAAGAG
TaGW2-T0-29-2F	CGATGTCAGGAGCAAGGAAGTATAGG
TaGW2-T0-29-2R	TGACCATACTACCAGTCATGTAAGAG
TaGW2-T0-30-2F	ACAGTGCAGGAGCAAGGAAGTATAGG
TaGW2-T0-30-2R	GCCAATTACTACCAGTCATGTAAGAG
TaGW2-T0-31-2F	CAGATCCAGGAGCAAGGAAGTATAGG
TaGW2-T0-31-2R	CTTGTATACTACCAGTCATGTAAGAG
TaGW2-T0-32-2F	AGTCAACAGGAGCAAGGAAGTATAGG
TaGW2-T0-32-2R	AGTTCCTACTACCAGTCATGTAAGAG
TaGW2-T0-33-2F	TAGCTTCAGGAGCAAGGAAGTATAGG
TaGW2-T0-33-2R	GGCTACTACTACCAGTCATGTAAGAG
TaGW2-T0-34-2F	GTAGAGCAGGAGCAAGGAAGTATAGG
TaGW2-T0-34-2R	GTCCGCTACTACCAGTCATGTAAGAG
TaGW2-T0-35-2F	GTTTCGCAGGAGCAAGGAAGTATAGG
TaGW2-T0-35-2R	CGTACGTACTACCAGTCATGTAAGAG
TaGW2-T0-36-2F	ACTGATCAGGAGCAAGGAAGTATAGG
TaGW2-T0-36-2R	ATGAGCTACTACCAGTCATGTAAGAG
TaGW2-T0-37-2F	TCATTCCAGGAGCAAGGAAGTATAGG
TaGW2-T0-37-2R	TCCCGATACTACCAGTCATGTAAGAG
TaGW2-T0-38-2F	TACAGCCAGGAGCAAGGAAGTATAGG
TaGW2-T0-38-2R	TATAATTACTACCAGTCATGTAAGAG
TaGW2-T0-39-2F	CAACTACAGGAGCAAGGAAGTATAGG
TaGW2-T0-39-2R	CACCGGTACTACCAGTCATGTAAGAG
TaGW2-T0-40-2F	ATGTCACAGGAGCAAGGAAGTATAGG
TaGW2-T0-40-2R	CCGTCCTACTACCAGTCATGTAAGAG
TaGW2-T0-41-2F	GCGCTACAGGAGCAAGGAAGTATAGG
TaGW2-T0-41-2R	TAATCGTACTACCAGTCATGTAAGAG
TaGW2-T0-42-2F	ACTTGACAGGAGCAAGGAAGTATAGG
TaGW2-T0-42-2R	GATCAGTACTACCAGTCATGTAAGAG
TaGW2-T0-43-2F	TCGAAGCAGGAGCAAGGAAGTATAGG
TaGW2-T0-43-2R	TCGGCATACTACCAGTCATGTAAGAG
TaGW2-T0-44-2F	CGATGTCAGGAGCAAGGAAGTATAGG
TaGW2-T0-44-2R	TGACCATACTACCAGTCATGTAAGAG
TaGW2-T0-45-2F	ACAGTGCAGGAGCAAGGAAGTATAGG
TaGW2-T0-45-2R	GCCAATTACTACCAGTCATGTAAGAG
TaGW2-T0-46-2F	CAGATCCAGGAGCAAGGAAGTATAGG
TaGW2-T0-46-2R	CTTGTATACTACCAGTCATGTAAGAG
TaGW2-T0-47-2F	AGTCAACAGGAGCAAGGAAGTATAGG
TaGW2-T0-47-2R	AGTTCCTACTACCAGTCATGTAAGAG
TaGW2-T0-48-2F	GTAGAGCAGGAGCAAGGAAGTATAGG
TaGW2-T0-48-2R	GTCCGCTACTACCAGTCATGTAAGAG
TaGW2-T0-49-2F	GTTTCGCAGGAGCAAGGAAGTATAGG
TaGW2-T0-49-2R	CGTACGTACTACCAGTCATGTAAGAG
TaGW2-T0-50-2F	ACTGATCAGGAGCAAGGAAGTATAGG
TaGW2-T0-50-2R	ATGAGCTACTACCAGTCATGTAAGAG
TaGW2-T0-51-2F	TCATTCCAGGAGCAAGGAAGTATAGG
TaGW2-T0-51-2R	TCCCGATACTACCAGTCATGTAAGAG
TaGW2-CK-2F	TACAGCCAGGAGCAAGGAAGTATAGG
TaGW2-CK-2R	TATAATTACTACCAGTCATGTAAGAG
TaGASR7-T0-1AB-2F	CGATGTAACCAAGAATCTAGGGGCAC
TaGASR7-T0-1AB-2R	TGACCAGTGCAGAGTGCTCGTCCAAG
TaGASR7-T0-2AB-2F	ACAGTGAACCAAGAATCTAGGGGCAC
TaGASR7-T0-2AB-2R	GCCAATGTGCAGAGTGCTCGTCCAAG
TaGASR7-T0-3AB-2F	CAGATCAACCAAGAATCTAGGGGCAC
TaGASR7-T0-3AB-2R	CTTGTAGTGCAGAGTGCTCGTCCAAG
TaGASR7-T0-4AB-2F	AGTCAAAACCAAGAATCTAGGGGCAC
TaGASR7-T0-4AB-2R	AGTTCCGTGCAGAGTGCTCGTCCAAG
TaGASR7-T0-5AB-2F	GTAGAGAACCAAGAATCTAGGGGCAC
TaGASR7-T0-5AB-2R	GTCCGCGTGCAGAGTGCTCGTCCAAG
TaGASR7-T0-6AB-2F	GTTTCGAACCAAGAATCTAGGGGCAC
TaGASR7-T0-6AB-2R	CGTACGGTGCAGAGTGCTCGTCCAAG
TaGASR7-T0-7AB-2F	ACTGATAACCAAGAATCTAGGGGCAC
TaGASR7-T0-7AB-2R	ATGAGCGTGCAGAGTGCTCGTCCAAG
TaGASR7-T0-8AB-2F	TCATTCAACCAAGAATCTAGGGGCAC
TaGASR7-T0-8AB-2R	TCCCGAGTGCAGAGTGCTCGTCCAAG
TaGASR7-T0-9AB-2F	TACAGCAACCAAGAATCTAGGGGCAC
TaGASR7-T0-9AB-2R	TATAATGTGCAGAGTGCTCGTCCAAG
TaGASR7-T0-10AB-2F	CAACTAAACCAAGAATCTAGGGGCAC
TaGASR7-T0-10AB-2R	CACCGGGTGCAGAGTGCTCGTCCAAG
TaGASR7-T0-11AB-2F	ATGTCAAACCAAGAATCTAGGGGCAC
TaGASR7-T0-11AB-2R	CCGTCCGTGCAGAGTGCTCGTCCAAG
TaGASR7-T0-12AB-2F	GCGCTAAACCAAGAATCTAGGGGCAC
TaGASR7-T0-12AB-2R	TAATCGGTGCAGAGTGCTCGTCCAAG
TaGASR7-T0-13AB-2F	ACTTGAAACCAAGAATCTAGGGGCAC
TaGASR7-T0-13AB-2R	GATCAGGTGCAGAGTGCTCGTCCAAG
TaGASR7-T0-14AB-2F	TCGAAGAACCAAGAATCTAGGGGCAC
TaGASR7-T0-14AB2R	TCGGCAGTGCAGAGTGCTCGTCCAAG
TaGASR7-T0-15AB-2F	TAGCTTAACCAAGAATCTAGGGGCAC
TaGASR7-T0-15AB-2R	GGCTACGTGCAGAGTGCTCGTCCAAG
TaGASR7-T0-16AB-2F	CGATGTAACCAAGAATCTAGGGGCAC
TaGASR7-T0-16AB-2R	TGACCAGTGCAGAGTGCTCGTCCAAG
TaGASR7-T0-17AB-2F	ACAGTGAACCAAGAATCTAGGGGCAC
TaGASR7-T0-17AB-2R	GCCAATGTGCAGAGTGCTCGTCCAAG
TaGASR7-T0-18AB-2F	CAGATCAACCAAGAATCTAGGGGCAC
TaGASR7-T0-18AB-2R	CTTGTAGTGCAGAGTGCTCGTCCAAG
TaGASR7-T0-19AB-2F	AGTCAAAACCAAGAATCTAGGGGCAC
TaGASR7-T0-19AB-2R	AGTTCCGTGCAGAGTGCTCGTCCAAG
TaGASR7-T0-20AB-2F	GTAGAGAACCAAGAATCTAGGGGCAC
TaGASR7-T0-20AB-2R	GTCCGCGTGCAGAGTGCTCGTCCAAG
TaGASR7-T0-21AB-2F	GTTTCGAACCAAGAATCTAGGGGCAC
TaGASR7-T0-21AB-2R	CGTACGGTGCAGAGTGCTCGTCCAAG
TaGASR7-T0-22AB-2F	ACTGATAACCAAGAATCTAGGGGCAC
TaGASR7-T0-22AB-2R	ATGAGCGTGCAGAGTGCTCGTCCAAG
TaGASR7-T0-23AB-2F	TCATTCAACCAAGAATCTAGGGGCAC
TaGASR7-T0-23AB-2R	TCCCGAGTGCAGAGTGCTCGTCCAAG
TaGASR7-T0-24AB-2F	TACAGCAACCAAGAATCTAGGGGCAC
TaGASR7-T0-24AB-2R	TATAATGTGCAGAGTGCTCGTCCAAG
TaGASR7-T0-25AB-2F	CAACTAAACCAAGAATCTAGGGGCAC
TaGASR7-T0-25AB-2R	CACCGGGTGCAGAGTGCTCGTCCAAG
TaGASR7-T0-26AB-2F	ATGTCAAACCAAGAATCTAGGGGCAC
TaGASR7-T0-26AB-2R	CCGTCCGTGCAGAGTGCTCGTCCAAG
TaGASR7-T0-27AB-2F	GCGCTAAACCAAGAATCTAGGGGCAC
TaGASR7-T0-27AB-2R	TAATCGGTGCAGAGTGCTCGTCCAAG
TaGASR7-T0-28AB-2F	ACTTGAAACCAAGAATCTAGGGGCAC
TaGASR7-T0-28AB-2R	GATCAGGTGCAGAGTGCTCGTCCAAG
TaGASR7-T0-29AB-2F	TCGAAGAACCAAGAATCTAGGGGCAC
TaGASR7-T0-29AB2R	TCGGCAGTGCAGAGTGCTCGTCCAAG
TaGASR7-T0-30AB-2F	TAGCTTAACCAAGAATCTAGGGGCAC
TaGASR7-T0-30AB-2R	GGCTACGTGCAGAGTGCTCGTCCAAG
TaGASR7-T0-31AB-2F	CGATGTAACCAAGAATCTAGGGGCAC
TaGASR7-T0-31AB-2R	TGACCAGTGCAGAGTGCTCGTCCAAG
TaGASR7-T0-32AB-2F	ACAGTGAACCAAGAATCTAGGGGCAC
TaGASR7-T0-32AB-2R	GCCAATGTGCAGAGTGCTCGTCCAAG
TaGASR7-T0-33AB-2F	CAGATCAACCAAGAATCTAGGGGCAC
TaGASR7-T0-33AB-2R	CTTGTAGTGCAGAGTGCTCGTCCAAG
TaGASR7-T0-34AB-2F	AGTCAAAACCAAGAATCTAGGGGCAC
TaGASR7-T0-34AB-2R	AGTTCCGTGCAGAGTGCTCGTCCAAG
TaGASR7-T0-35AB-2F	GTAGAGAACCAAGAATCTAGGGGCAC
TaGASR7-T0-35AB-2R	GTCCGCGTGCAGAGTGCTCGTCCAAG
TaGASR7-T0-36AB-2F	GTTTCGAACCAAGAATCTAGGGGCAC
TaGASR7-T0-36AB-2R	CGTACGGTGCAGAGTGCTCGTCCAAG
TaGASR7-T0-37AB-2F	ACTGATAACCAAGAATCTAGGGGCAC
TaGASR7-T0-37AB-2R	ATGAGCGTGCAGAGTGCTCGTCCAAG
TaGASR7-T0-38AB-2F	TCATTCAACCAAGAATCTAGGGGCAC
TaGASR7-T0-38AB-2R	TCCCGAGTGCAGAGTGCTCGTCCAAG
TaGASR7-T0-39AB-2F	TACAGCAACCAAGAATCTAGGGGCAC
TaGASR7-T0-39AB-2R	TATAATGTGCAGAGTGCTCGTCCAAG
TaGASR7-T0-40AB-2F	CAACTAAACCAAGAATCTAGGGGCAC
TaGASR7-T0-40AB-2R	CACCGGGTGCAGAGTGCTCGTCCAAG
TaGASR7-T0-41AB-2F	ATGTCAAACCAAGAATCTAGGGGCAC
TaGASR7-T0-41AB-2R	CCGTCCGTGCAGAGTGCTCGTCCAAG
TaGASR7-T0-42AB-2F	GCGCTAAACCAAGAATCTAGGGGCAC
TaGASR7-T0-42AB-2R	TAATCGGTGCAGAGTGCTCGTCCAAG
TaGASR7-T0-43AB-2F	ACTTGAAACCAAGAATCTAGGGGCAC
TaGASR7-T0-43AB-2R	GATCAGGTGCAGAGTGCTCGTCCAAG
TaGASR7-T0-44AB-2F	TCGAAGAACCAAGAATCTAGGGGCAC
TaGASR7-T0-44AB2R	TCGGCAGTGCAGAGTGCTCGTCCAAG
TaGASR7-T0-45AB-2F	TAGCTTAACCAAGAATCTAGGGGCAC
TaGASR7-T0-45AB-2R	GGCTACGTGCAGAGTGCTCGTCCAAG
TaGASR7-T0-46AB-2F	CGATGTAACCAAGAATCTAGGGGCAC
TaGASR7-T0-46AB-2R	TGACCAGTGCAGAGTGCTCGTCCAAG
TaGASR7-T0-47AB-2F	ACAGTGAACCAAGAATCTAGGGGCAC
TaGASR7-T0-47AB-2R	GCCAATGTGCAGAGTGCTCGTCCAAG
TaGASR7-T0-48AB-2F	CAGATCAACCAAGAATCTAGGGGCAC
TaGASR7-T0-48AB-2R	CTTGTAGTGCAGAGTGCTCGTCCAAG
TaGASR7-T0-49AB-2F	AGTCAAAACCAAGAATCTAGGGGCAC
TaGASR7-T0-49AB-2R	AGTTCCGTGCAGAGTGCTCGTCCAAG
TaGASR7-T0-50AB-2F	GTAGAGAACCAAGAATCTAGGGGCAC
TaGASR7-T0-50AB-2R	GTCCGCGTGCAGAGTGCTCGTCCAAG
TaGASR7-T0-51AB-2F	GTTTCGAACCAAGAATCTAGGGGCAC
TaGASR7-T0-51AB-2R	CGTACGGTGCAGAGTGCTCGTCCAAG
TaGASR7-CK-2F	ACTGATAACCAAGAATCTAGGGGCAC
TaGASR7-CK-2R	ATGAGCGTGCAGAGTGCTCGTCCAAG
TaGASR7-T0-1D-2F	CGATGTTGGCACCCCAGAAGAAGAAG
TaGASR7-T0-1D-2R	TGACCAGATGTTTTTGTGTCGGTC
TaGASR7-T0-2D-2F	ACAGTGTGGCACCCCAGAAGAAGAAG
TaGASR7-T0-2D-2R	GCCAATGATGTTTTTGTGTCGGTC
TaGASR7-T0-3D-2F	CAGATCTGGCACCCCAGAAGAAGAAG
TaGASR7-T0-3D-2R	CTTGTAGATGTTTTTGTGTCGGTC
TaGASR7-T0-4D-2F	AGTCAATGGCACCCCAGAAGAAGAAG
TaGASR7-T0-4D-2R	AGTTCCGATGTTTTTGTGTCGGTC
TaGASR7-T0-5D-2F	GTAGAGTGGCACCCCAGAAGAAGAAG
TaGASR7-T0-5D-2R	GTCCGCGATGTTTTTGTGTCGGTC
TaGASR7-T0-6D-2F	GTTTCGTGGCACCCCAGAAGAAGAAG
TaGASR7-T0-6D-2R	CGTACGGATGTTTTTGTGTCGGTC
TaGASR7-T0-7D-2F	ACTGATTGGCACCCCAGAAGAAGAAG
TaGASR7-T0-7D-2R	ATGAGCGATGTTTTTGTGTCGGTC
TaGASR7-T0-8D-2F	TCATTCTGGCACCCCAGAAGAAGAAG
TaGASR7-T0-8D-2R	TCCCGAGATGTTTTTGTGTCGGTC
TaGASR7-T0-9D-2F	TACAGCTGGCACCCCAGAAGAAGAAG
TaGASR7-T0-9D-2R	TATAATGATGTTTTTGTGTCGGTC
TaGASR7-T0-10D-2F	CAACTATGGCACCCCAGAAGAAGAAG
TaGASR7-T0-10D-2R	CACCGGGATGTTTTTGTGTCGGTC
TaGASR7-T0-11D-2F	ATGTCATGGCACCCCAGAAGAAGAAG
TaGASR7-T0-11D-2R	CCGTCCGATGTTTTTGTGTCGGTC
TaGASR7-T0-12D-2F	GCGCTATGGCACCCCAGAAGAAGAAG
TaGASR7-T0-12D-2R	TAATCGGATGTTTTTGTGTCGGTC
TaGASR7-T0-13D-2F	ACTTGATGGCACCCCAGAAGAAGAAG
TaGASR7-T0-13D-2R	GATCAGGATGTTTTTGTGTCGGTC
TaGASR7-T0-14D-2F	TCGAAGTGGCACCCCAGAAGAAGAAG
TaGASR7-T0-14D2R	TCGGCAGATGTTTTTGTGTCGGTC
TaGASR7-T0-15D-2F	TAGCTTTGGCACCCCAGAAGAAGAAG
TaGASR7-T0-15D-2R	GGCTACGATGTTTTTGTGTCGGTC
TaGASR7-T0-16D-2F	CGATGTTGGCACCCCAGAAGAAGAAG
TaGASR7-T0-16D-2R	TGACCAGATGTTTTTGTGTCGGTC
TaGASR7-T0-17D-2F	ACAGTGTGGCACCCCAGAAGAAGAAG
TaGASR7-T0-17D-2R	GCCAATGATGTTTTTGTGTCGGTC
TaGASR7-T0-18D-2F	CAGATCTGGCACCCCAGAAGAAGAAG
TaGASR7-T0-18D-2R	CTTGTAGATGTTTTTGTGTCGGTC
TaGASR7-T0-19D-2F	AGTCAATGGCACCCCAGAAGAAGAAG
TaGASR7-T0-19D-2R	AGTTCCGATGTTTTTGTGTCGGTC
TaGASR7-T0-20D-2F	GTAGAGTGGCACCCCAGAAGAAGAAG
TaGASR7-T0-20D-2R	GTCCGCGATGTTTTTGTGTCGGTC
TaGASR7-T0-21D-2F	GTTTCGTGGCACCCCAGAAGAAGAAG
TaGASR7-T0-21D-2R	CGTACGGATGTTTTTGTGTCGGTC
TaGASR7-T0-22D-2F	ACTGATTGGCACCCCAGAAGAAGAAG
TaGASR7-T0-22D-2R	ATGAGCGATGTTTTTGTGTCGGTC
TaGASR7-T0-23D-2F	TCATTCTGGCACCCCAGAAGAAGAAG
TaGASR7-T0-23D-2R	TCCCGAGATGTTTTTGTGTCGGTC
TaGASR7-T0-24D-2F	TACAGCTGGCACCCCAGAAGAAGAAG
TaGASR7-T0-24D-2R	TATAATGATGTTTTTGTGTCGGTC
TaGASR7-T0-25D-2F	CAACTATGGCACCCCAGAAGAAGAAG
TaGASR7-T0-25D-2R	CACCGGGATGTTTTTGTGTCGGTC
TaGASR7-T0-26D-2F	ATGTCATGGCACCCCAGAAGAAGAAG
TaGASR7-T0-26D-2R	CCGTCCGATGTTTTTGTGTCGGTC
TaGASR7-T0-27D-2F	GCGCTATGGCACCCCAGAAGAAGAAG
TaGASR7-T0-27D-2R	TAATCGGATGTTTTTGTGTCGGTC
TaGASR7-T0-28D-2F	ACTTGATGGCACCCCAGAAGAAGAAG
TaGASR7-T0-28D-2R	GATCAGGATGTTTTTGTGTCGGTC
TaGASR7-T0-29D-2F	TCGAAGTGGCACCCCAGAAGAAGAAG
TaGASR7-T0-29D2R	TCGGCAGATGTTTTTGTGTCGGTC
TaGASR7-T0-30D-2F	TAGCTTTGGCACCCCAGAAGAAGAAG
TaGASR7-T0-30D-2R	GGCTACGATGTTTTTGTGTCGGTC
TaGASR7-T0-31D-2F	CGATGTTGGCACCCCAGAAGAAGAAG
TaGASR7-T0-31D-2R	TGACCAGATGTTTTTGTGTCGGTC
TaGASR7-T0-32D-2F	ACAGTGTGGCACCCCAGAAGAAGAAG
TaGASR7-T0-32D-2R	GCCAATGATGTTTTTGTGTCGGTC
TaGASR7-T0-33D-2F	CAGATCTGGCACCCCAGAAGAAGAAG
TaGASR7-T0-33D-2R	CTTGTAGATGTTTTTGTGTCGGTC
TaGASR7-T0-34D-2F	AGTCAATGGCACCCCAGAAGAAGAAG
TaGASR7-T0-34D-2R	AGTTCCGATGTTTTTGTGTCGGTC
TaGASR7-T0-35D-2F	GTAGAGTGGCACCCCAGAAGAAGAAG
TaGASR7-T0-35D-2R	GTCCGCGATGTTTTTGTGTCGGTC
TaGASR7-T0-36D-2F	GTTTCGTGGCACCCCAGAAGAAGAAG
TaGASR7-T0-36D-2R	CGTACGGATGTTTTTGTGTCGGTC
TaGASR7-T0-37D-2F	ACTGATTGGCACCCCAGAAGAAGAAG
TaGASR7-T0-37D-2R	ATGAGCGATGTTTTTGTGTCGGTC
TaGASR7-T0-38D-2F	TCATTCTGGCACCCCAGAAGAAGAAG
TaGASR7-T0-38D-2R	TCCCGAGATGTTTTTGTGTCGGTC
TaGASR7-T0-39D-2F	TACAGCTGGCACCCCAGAAGAAGAAG
TaGASR7-T0-39D-2R	TATAATGATGTTTTTGTGTCGGTC
TaGASR7-T0-40D-2F	CAACTATGGCACCCCAGAAGAAGAAG
TaGASR7-T0-40D-2R	CACCGGGATGTTTTTGTGTCGGTC
TaGASR7-T0-41D-2F	ATGTCATGGCACCCCAGAAGAAGAAG
TaGASR7-T0-41D-2R	CCGTCCGATGTTTTTGTGTCGGTC
TaGASR7-T0-42D-2F	GCGCTATGGCACCCCAGAAGAAGAAG
TaGASR7-T0-42D-2R	TAATCGGATGTTTTTGTGTCGGTC
TaGASR7-T0-43D-2F	ACTTGATGGCACCCCAGAAGAAGAAG
TaGASR7-T0-43D-2R	GATCAGGATGTTTTTGTGTCGGTC
TaGASR7-T0-44D-2F	TCGAAGTGGCACCCCAGAAGAAGAAG
TaGASR7-T0-44D2R	TCGGCAGATGTTTTTGTGTCGGTC
TaGASR7-T0-45D-2F	TAGCTTTGGCACCCCAGAAGAAGAAG
TaGASR7-T0-45D-2R	GGCTACGATGTTTTTGTGTCGGTC
TaGASR7-T0-46D-2F	CGATGTTGGCACCCCAGAAGAAGAAG
TaGASR7-T0-46D-2R	TGACCAGATGTTTTTGTGTCGGTC
TaGASR7-T0-47D-2F	ACAGTGTGGCACCCCAGAAGAAGAAG
TaGASR7-T0-47D-2R	GCCAATGATGTTTTTGTGTCGGTC
TaGASR7-T0-48D-2F	CAGATCTGGCACCCCAGAAGAAGAAG
TaGASR7-T0-48D-2R	CTTGTAGATGTTTTTGTGTCGGTC
TaGASR7-T0-49D-2F	AGTCAATGGCACCCCAGAAGAAGAAG
TaGASR7-T0-49D-2R	AGTTCCGATGTTTTTGTGTCGGTC
TaGASR7-T0-50D-2F	GTAGAGTGGCACCCCAGAAGAAGAAG
TaGASR7-T0-50D-2R	GTCCGCGATGTTTTTGTGTCGGTC
TaGASR7-T0-51D-2F	GTTTCGTGGCACCCCAGAAGAAGAAG
TaGASR7-T0-51D-2R	CGTACGGATGTTTTTGTGTCGGTC
TaGASR7-CK-2F	ACTGATTGGCACCCCAGAAGAAGAAG
TaGASR7-CK-2R	ATGAGCGATGTTTTTGTGTCGGTC
TaACC-T2-AF1	TCATCCCATTCAGTGCTTGCTGC	1st round PCR for sanger sequencing in Fig. 5.
TaACC-T2-AR1	CATTATCCTAACCGGGTTCTCTGCT
TaACC-T2-BF1	GTAGACTTCCATTTTCATGCTTTACTCCCTGGAGC
TaACC-T2-BR1	CCGTTGCTTACATCCCTGAGAATACATGC
TaDME-AF1	TGATGAAAGCAAGTATTCGGTAAAATTAGTTGA
TaDME-AR1	GACAATGGCTTCCTCAATCGCAGAG
TaACC-T2-AF2	ACCCTTTGCAGTCCTCTCAGCATAGAACTCAATT	2nd round PCR for sanger sequencing in Fig. 5.
TaACC-T2-AR2	CACCTGACAGACCCGTTGCATAT
TaACC-T2-BF2	GATCTCGATCAACCCTTGAGGTTCG
TaACC-T2-BR2	TTGAAGGATGGGCGAAGTCAGTT
TaDME-AF2	CAGCTTTGCGATGTGACTCG
TaDME-AR2	GCCGATCTTTATTTCTCAGGTATTATGTCT
TaWTK3-DF	AACATTGTAAGCTAACCCGTTCCTC	PCR for sanger sequencing in Fig. 5.
TaWTK3-DR	CAAAGTGGGCCTTTTATGTGGGTTG
TaALS-T2-AF	GACAAAAGGGGAGGCGATCATTGCT
TaALS-T2-AR	TTGCTTGATAAATTAGGCTGGATATT
TaALS-T2-BF	GTGCTCCTGATGCGGGACA
TaALS-T2-BR	CGGTTTGATGATCGTGTGACC
TaALS-T2-DF	TGTGCCCGTCTGGGACACTCCA
TaALS-T2-DR	GTAGGACAAGAAACTTGCATGAC
TaACC-T2-DF	GCTCCCAGGAGTTTTGCCTTCAA
TaACC-T2-DR	GAAGACCATGCTCGTATTAGCG
TaSBEIIa-AF	TACTTCAGCCGTTTGCTCCTCGATG
TaSBEIIa-AR	CTCGCTCGCTCCAATCTCCCCGTC
TaSBEIIa-BF	CGCGGGGCCACAGCTAACAAAC
TaSBEIIa-BR	TGTTTTTGGGCCCCCTTCTCTCTC
TaSBEIIa-DF	GACGAAACCCCAAACGGTGCATTATG
TaSBEIIa-DR	TCTCGAATCTCCCCGTCTGGC
TaLOX2-AF	GTGGGTGACTGACCGTGAGGCGTT
TaLOX2-AR	CGTGAGTATCCCATCTCACTCTG
TaDME-BF	GATTGGCTGAACTGTACATTGAACTGG
TaDME-BR	GAAATGATGCTGGGACAATTATAGACC
TaDME-DF	GTTCAAAGACCGCTTAGCAGGTTTCAC
TaDME-DR	CGAGTCTGCTCATTCGTTTGGCG
TaGW2-AF	GTTTCCCTTCTTACGGTATATTTGAAGA
TaGW2-AR	CTCCAGCTATCTGGTGAACTTTCCG
TaGASR7-AF	ACATTTTGCCGCCTTTCGTCTAGCT
TaGASR7-AR	CGTAATTCAGATCTAGTAACATCTTCATGGGA
TaGASR7-BF	GAGTGGCGGAGTGCCTCCAG
TaGASR7-BR	TCGCCGCGTTTCTTCTAGCC
TaGASR7-DF	GATGGCCGAGTAGTGAATAACCATG
TaGASR7-DR	ACCCACTTGCACTCGCAGTG
TaBCH2-ePPE-2F	CGATGTGCAGGTGGGGATGGAGTTCT	2nd round PCR for deep sequencing in addition file 1: Fig.S12.
TaBCH2-ePPE-2R	TGACCAGAGGCCGCGGTTGAAGAAG
TaBCH2-HMGN1-H1G-2F	ACAGTGGCAGGTGGGGATGGAGTTCT
TaBCH2-HMGN1-H1G-2R	GCCAATGAGGCCGCGGTTGAAGAAG
TaBCH2-Rad51-v1-2F	CAGATCGCAGGTGGGGATGGAGTTCT
TaBCH2-Rad51-v1-2R	CTTGTAGAGGCCGCGGTTGAAGAAG
TaBCH2-Rad51-v2-2F	AGTCAAGCAGGTGGGGATGGAGTTCT
TaBCH2-Rad51-v2-2R	AGTTCCGAGGCCGCGGTTGAAGAAG
TaBCH2-hMLH1dn-v1-2F	GTAGAGGCAGGTGGGGATGGAGTTCT
TaBCH2-hMLH1dn-v1-2R	GTCCGCGAGGCCGCGGTTGAAGAAG
TaBCH2-hMLH1dn-v2-2F	GTTTCGGCAGGTGGGGATGGAGTTCT
TaBCH2-hMLH1dn-v2-2R	CGTACGGAGGCCGCGGTTGAAGAAG
TaBCH2-CK-2F	TCATTCGCAGGTGGGGATGGAGTTCT
TaBCH2-CK-2R	TCCCGAGAGGCCGCGGTTGAAGAAG
TaDIR-ePPE-2F	CGATGTCAACAAACCAGCGTTGTCTC
TaDIR-ePPE-2R	TGACCACTCGTGCATGTACACGACTG
TaDIR-HMGN1-H1G-2F	ACAGTGCAACAAACCAGCGTTGTCTC
TaDIR-HMGN1-H1G-2R	GCCAATCTCGTGCATGTACACGACTG
TaDIR-Rad51-v1-2F	CAGATCCAACAAACCAGCGTTGTCTC
TaDIR-Rad51-v1-2R	CTTGTACTCGTGCATGTACACGACTG
TaDIR-Rad51-v2-2F	AGTCAACAACAAACCAGCGTTGTCTC
TaDIR-Rad51-v2-2R	AGTTCCCTCGTGCATGTACACGACTG
TaDIR-hMLH1dn-v1-2F	GTAGAGCAACAAACCAGCGTTGTCTC
TaDIR-hMLH1dn-v1-2R	GTCCGCCTCGTGCATGTACACGACTG
TaDIR-hMLH1dn-v2-2F	ACTGATCAACAAACCAGCGTTGTCTC
TaDIR-hMLH1dn-v2-2R	ATGAGCCTCGTGCATGTACACGACTG
TaDIR-CK-2F	TACAGCCAACAAACCAGCGTTGTCTC
TaDIR-CK-2R	TATAATCTCGTGCATGTACACGACTG
TaDME-ePPE-2F	CGATGTTGAAGTCACTAGAAATGATG
TaDME-ePPE-2R	TGACCACTTTTACCAGATGGTTTTTC
TaDME-HMGN1-H1G-2F	ACAGTGTGAAGTCACTAGAAATGATG
TaDME-HMGN1-H1G-2R	GCCAATCTTTTACCAGATGGTTTTTC
TaDME-Rad51-v1-2F	CAGATCTGAAGTCACTAGAAATGATG
TaDME-Rad51-v1-2R	CTTGTACTTTTACCAGATGGTTTTTC
TaDME-Rad51-v2-2F	AGTCAATGAAGTCACTAGAAATGATG
TaDME-Rad51-v2-2R	AGTTCCCTTTTACCAGATGGTTTTTC
TaDME-hMLH1dn-v1-2F	GTAGAGTGAAGTCACTAGAAATGATG
TaDME-hMLH1dn-v1-2R	GTCCGCCTTTTACCAGATGGTTTTTC
TaDME-hMLH1dn-v2-2F	GTTTCGTGAAGTCACTAGAAATGATG
TaDME-hMLH1dn-v2-2R	CGTACGCTTTTACCAGATGGTTTTTC
TaDME-CK-2F	TCATTCTGAAGTCACTAGAAATGATG
TaDME-CK-2R	TCCCGACTTTTACCAGATGGTTTTTC
TaGW2-ePPE-2F	CGATGTCAGGAGCAAGGAAGTATAGG
TaGW2-ePPE-2R	TGACCATACTACCAGTCATGTAAGAG
TaGW2-HMGN1-H1G-2F	ACAGTGCAGGAGCAAGGAAGTATAGG
TaGW2-HMGN1-H1G-2R	GCCAATTACTACCAGTCATGTAAGAG
TaGW2-Rad51-v1-2F	CAGATCCAGGAGCAAGGAAGTATAGG
TaGW2-Rad51-v1-2R	CTTGTATACTACCAGTCATGTAAGAG
TaGW2-Rad51-v2-2F	AGTCAACAGGAGCAAGGAAGTATAGG
TaGW2-Rad51-v2-2R	AGTTCCTACTACCAGTCATGTAAGAG
TaGW2-hMLH1dn-v1-2F	GTAGAGCAGGAGCAAGGAAGTATAGG
TaGW2-hMLH1dn-v1-2R	GTCCGCTACTACCAGTCATGTAAGAG
TaGW2-hMLH1dn-v2-2F	GTTTCGCAGGAGCAAGGAAGTATAGG
TaGW2-hMLH1dn-v2-2R	CGTACGTACTACCAGTCATGTAAGAG
TaGW2-CK-2R	TCCCGATACTACCAGTCATGTAAGAG
TaLOX2-ePPE-2F	CGATGTCTGATGATCCGCATGTATGG
TaLOX2-ePPE-2R	TGACCAGGAGAGGTCGACGTAGGTGC
TaLOX2-HMGN1-H1G-2F	ACAGTGCTGATGATCCGCATGTATGG
TaLOX2-HMGN1-H1G-2R	GCCAATGGAGAGGTCGACGTAGGTGC
TaLOX2-Rad51-v1-2F	CAGATCCTGATGATCCGCATGTATGG
TaLOX2-Rad51-v1-2R	CTTGTAGGAGAGGTCGACGTAGGTGC
TaLOX2-Rad51-v2-2F	AGTCAACTGATGATCCGCATGTATGG
TaLOX2-Rad51-v2-2R	AGTTCCGGAGAGGTCGACGTAGGTGC
TaLOX2-hMLH1dn-v1-2F	GTAGAGCTGATGATCCGCATGTATGG
TaLOX2-hMLH1dn-v1-2R	GTCCGCGGAGAGGTCGACGTAGGTGC
TaLOX2-hMLH1dn-v2-2F	GTTTCGCTGATGATCCGCATGTATGG
TaLOX2-hMLH1dn-v2-2R	CGTACGGGAGAGGTCGACGTAGGTGC
TaLOX2-CK-2F	TCATTCCTGATGATCCGCATGTATGG
TaLOX2-CK-2R	TCCCGAGGAGAGGTCGACGTAGGTGC
TaSBEIIa-ePPE-2F	CGATGTTTCTTGCTGTAACTGCAAG
TaSBEIIa-ePPE-2R	TGACCAATTTGGTAAGTGAATAACG
TaSBEIIa-HMGN1-H1G-2F	ACAGTGTTCTTGCTGTAACTGCAAG
TaSBEIIa-HMGN1-H1G-2R	GCCAATATTTGGTAAGTGAATAACG
TaSBEIIa-Rad51-v1-2F	CAGATCTTCTTGCTGTAACTGCAAG
TaSBEIIa-Rad51-v1-2R	CTTGTAATTTGGTAAGTGAATAACG
TaSBEIIa-Rad51-v2-2F	AGTCAATTCTTGCTGTAACTGCAAG
TaSBEIIa-Rad51-v2-2R	AGTTCCATTTGGTAAGTGAATAACG
TaSBEIIa-hMLH1dn-v1-2F	GTAGAGTTCTTGCTGTAACTGCAAG
TaSBEIIa-hMLH1dn-v1-2R	GTCCGCATTTGGTAAGTGAATAACG
TaSBEIIa-hMLH1dn-v2-2F	GTTTCGTTCTTGCTGTAACTGCAAG
TaSBEIIa-hMLH1dn-v2-2R	CGTACGATTTGGTAAGTGAATAACG
TaSBEIIa-CK-2F	TCATTCTTCTTGCTGTAACTGCAAG
TaSBEIIa-CK-2R	TCCCGAATTTGGTAAGTGAATAACG
TaWTK3-ePPE-2F	CGATGTTGGCACCGGAGTTTTGTAC
TaWTK3-ePPE-2R	TGACCAGTGGTATTTGTTTTCCCATGATG
TaWTK3-HMGN1-H1G-2F	ACAGTGTGGCACCGGAGTTTTGTAC
TaWTK3-HMGN1-H1G-2R	GCCAATGTGGTATTTGTTTTCCCATGATG
TaWTK3-Rad51-v1-2F	CAGATCTGGCACCGGAGTTTTGTAC
TaWTK3-Rad51-v1-2R	CTTGTAGTGGTATTTGTTTTCCCATGATG
TaWTK3-Rad51-v2-2F	ATCACGTGGCACCGGAGTTTTGTAC
TaWTK3-Rad51-v2-2R	TTAGGCGTGGTATTTGTTTTCCCATGATG
TaWTK3-hMLH1dn-v1-2F	ACTTGATGGCACCGGAGTTTTGTAC
TaWTK3-hMLH1dn-v1-2R	GATCAGGTGGTATTTGTTTTCCCATGATG
TaWTK3-hMLH1dn-v2-2F	TAGCTTTGGCACCGGAGTTTTGTAC
TaWTK3-hMLH1dn-v2-2R	GGCTACGTGGTATTTGTTTTCCCATGATG
TaWTK3-CK-2F	ATGTCATGGCACCGGAGTTTTGTAC
TaWTK3-CK-2R	CCGTCCGTGGTATTTGTTTTCCCATGATG
TaGW2-OT-BDF1	GTCATCTGAGCCTAGACTACCAATG	1st round PCR for sanger sequencing in additional file2: table S5.
TaGW2-OT-BDR1	CGTGTGCGTTCTACCATGAGCTTC
TaGW2-OT1-BF2	GTTCAGATGGCAATCTAAAAGTT	2nd round PCR for sanger sequencing in additional file2: table S5.
TaGW2-OT1-BR2	GGTGAACTCTCCACAGCACA
TaGW2-OT2-DF2	GTACTTTGATTGTTTGCATGA
TaGW2-OT2-DR2	GAACATGTCAAAGACTGGGAACA
TaACC-T2-OT1-F	CATGCACCTCCACGCAGCTC	PCR for sanger sequencing in additional file2: Table S5.
TaACC-T2-OT1-R	GTGGAAACCGAGACAGTGATGC
TaACC-T2-OT2-F	CTCAAGCAGGACAGGTGTGGTTC
TaACC-T2-OT2-R	ATGCGCCTCCACGCAGCTCTC
TaALS-T2-OT-F	CTATAGGAGGCCTAGACAATGGT
TaALS-T2-OT-R	CATCTCCTTGATGGCAGCACGA
TaLOX2-OT1-DF	GTGGGTGACTCACCGTGAGGCGC
TaLOX2-OT1-DR	GATCTAATCTCCCCGTGATATAATCAACG
TaSBEIIa-OT1-F	CTTCCACTGCAGGCCCCACTCGG
TaSBEIIa-OT1-R	CGAGATCCAGATGCTGTCCAAGC
TaSBEIIa-OT2-F	AGAAACCATACACGACCGTAG
TaSBEIIa-OT2-R	AGTAACCACGAACATCTATGGAG
TaDME-OT-F	GATCCTATAGTTGCCAGATTCATTC
TaDME-OT-R	GAAGTTTTGGGGTGCCGTGGC
Transgenefree-F1	GACAATCTGATCCAAGCTCAAG	Detecting prime editing binary vectors in T1 mutants in in additional file1: Fig. S11.
Transgenefree-R1	CTGGCCACGTGCCTGAATAC
Transgenefree-F2	GACCACTACCTCGACATCAG
Transgenefree-R2	GAAGAAAGAATCGTCAACCT
Transgenefree-F3	CCTCCAACACAACTGTCTGG
Transgenefree-R3	GTTGTCAATCAATTGGCAAGTC
Transgenefree-F4	CACGCTGAAATCACCAGTCTCTC
Transgenefree-R4	CTGAAGTCCAGCTGCCAGAAAC
